# Supplementary material for: N-(5-Phenyl-1H-pyrazol-3-yl)benzene-1,2-diamine
Source: Acta Crystallogr Sect E Struct Rep Online. 2010 Mar 17;66(Pt 4):o841. doi: 10.1107/S1600536810009104 (PMC2983836; doi:10.1107/S1600536810009104)
Supplement: Supplementary file 1 [file e-66-0o841-sup1.cif]

##############################################################################
###                                                                        ###
###        Electronic paper (Acta Crystallographica Section E)             ###
###                                                                        ###
##############################################################################
#                                                                            #
# This CIF contains the data in a paper accepted for publication in Acta     #
# Crystallographica Section E. It conforms to the requirements of Notes      #
# for Authors for Section E, and has been peer reviewed under the auspices   #
# of the IUCr Commission on Journals.                                        #
#                                                                            #
# Full details of the Crystallographic Information File format               #
# are given in the paper "The Crystallographic Information File (CIF):       #
# a New Standard Archive File for Crystallography" by S. R. Hall, F. H.      #
# Allen and I. D. Brown [Acta Cryst. (1991), A47, 655-685].                  #
#                                                                            #
# The current version of the core CIF dictionary is obtainable from          #
# ftp://ftp.iucr.org/pub/cif_core.dic. The current version number is 2.4.    #
#                                                                            #
# Software is freely available for graphical display of the structure(s) in  #
# this CIF.  For information consult the CIF home page http://www.iucr.org/  #
# cif/home.html                                                              #
#                                                                            #
# This file may be used for bona fide research purposes within the           #
# scientific community so long as proper attribution is given to the journal # 
# article from which it was obtained.                                        #
#                                                                            #
##############################################################################
                                             
data_global
_audit_creation_method     SHELXL-97
_journal_date_recd_electronic     2010-03-09
_journal_date_accepted     2010-03-10
_journal_name_full     'Acta Crystallographica, Section E'
_journal_year     2010
_journal_volume     66
_journal_issue      4
_journal_page_first     o841
_journal_page_last     o841
_journal_paper_category     QO
_journal_coeditor_code     DN2548
_publ_contact_author
;
 Essassi, El Mokhtar
 Laboratoire de Chimie du Solide Appliqu\'ee,
 Facult\'e des Sciences, Universit\'e Mohammed V-Agdal
 Avenue Ibn Battouta, BP. 1014, Rabat, Maroc
;
_publ_contact_author_email     'emessassi@yahoo.fr'
_publ_contact_author_fax     '212 537 77 54 40'
_publ_section_title
;
<i>N</i>-(5-Phenyl-1<i>H</i>-pyrazol-3-yl)benzene-1,2-diamine
;
loop_
    _publ_author_name
    _publ_author_footnote
    _publ_author_address
    'Doumbia, Mohamadou Lamine' .
;
Laboratoire de Chimie Organique H\'et\'erocyclique,
P\^ole de Comp\'etences, Pharmacochimie, Av Ibn Battouta,
BP 1014, Facult\'e des Sciences, Universit\'e Mohammed V-Agdal,
Rabat, Morocco
;
    'Bouhfid, Rachid' .
;
Institute of Nanomaterials and Nanotechnology, Avenue Arm\'ee Royale, Rabat,
Morocco
;
    'Essassi, El Mokhtar'
;
Present address: Institute of Nanomaterials and Nanotechnology,
Avenue de l'Arm\'ee Royale, Rabat, Morocco.
;
;
Laboratoire de Chimie Organique H\'et\'erocyclique,
P\^ole de Comp\'etences, Pharmacochimie, Av Ibn Battouta,
BP 1014, Facult\'e des Sciences, Universit\'e Mohammed V-Agdal,
Rabat, Morocco
;
    'El Ammari, Lahcen' .
;
Laboratoire de Chimie du Solide Appliqu\'ee,
Facult\'e des Sciences, Universit\'e Mohammed V-Agdal
Avenue Ibn Battouta, BP 1014, Rabat, Morocco
;
data_I
_chemical_name_systematic
;
<i>N</i>-(5-Phenyl-1<i>H</i>-pyrazol-3-yl)benzene-1,2-diamine
;
_chemical_name_common     ?
_chemical_formula_moiety     'C15 H14 N4'
_chemical_formula_sum     'C15 H14 N4'
_chemical_formula_iupac     'C15 H14 N4'
_chemical_formula_weight     250.30
_chemical_melting_point     ?
_symmetry_cell_setting     monoclinic
_symmetry_space_group_name_H-M     'P 21/c'
_symmetry_space_group_name_Hall     '-p 2ybc'
loop_
    _symmetry_equiv_pos_as_xyz
    'x, y, z'
    '-x, y+1/2, -z+1/2'
    '-x, -y, -z'
    'x, -y-1/2, z-1/2'
_cell_length_a     13.2357(8)
_cell_length_b     5.8473(4)
_cell_length_c     16.4039(10)
_cell_angle_alpha     90.00
_cell_angle_beta     92.074(4)
_cell_angle_gamma     90.00
_cell_volume     1268.72(14)
_cell_formula_units_Z     4
_cell_measurement_reflns_used     12462
_cell_measurement_theta_min     25.42
_cell_measurement_theta_max     2.48
_cell_measurement_temperature     298(2)
_exptl_crystal_description     'Parallelepiped'
_exptl_crystal_colour     'clear pale yellow'
_exptl_crystal_size_max     0.32
_exptl_crystal_size_mid     0.27
_exptl_crystal_size_min     0.19
_exptl_crystal_density_diffrn     1.310
_exptl_crystal_density_meas     ?
_exptl_crystal_density_method     'not measured'
_exptl_crystal_F_000     528
_exptl_absorpt_coefficient_mu     0.082
_exptl_absorpt_correction_type     none
_exptl_absorpt_process_details     ?
_exptl_absorpt_correction_T_min     ?
_exptl_absorpt_correction_T_max     ?
_exptl_special_details
;
;
_diffrn_ambient_temperature     298(2)
_diffrn_radiation_type     MoK\a
_diffrn_radiation_wavelength     0.71073
_diffrn_radiation_source     'fine-focus sealed tube'
_diffrn_radiation_monochromator     graphite
_diffrn_measurement_device_type     'Bruker X8 APEX CCD area-detector'
_diffrn_measurement_method     '\f and \w scans'
_diffrn_detector_area_resol_mean     ?
_diffrn_reflns_number     11640
_diffrn_reflns_av_R_equivalents     0.0556
_diffrn_reflns_av_sigmaI/netI     0.0414
_diffrn_reflns_theta_min     2.48
_diffrn_reflns_theta_max     25.42
_diffrn_reflns_theta_full     25.42
_diffrn_measured_fraction_theta_max     1.000
_diffrn_measured_fraction_theta_full     1.000
_diffrn_reflns_limit_h_min     -15
_diffrn_reflns_limit_h_max     15
_diffrn_reflns_limit_k_min     -7
_diffrn_reflns_limit_k_max     6
_diffrn_reflns_limit_l_min     -19
_diffrn_reflns_limit_l_max     19
_diffrn_standards_number     ?
_diffrn_standards_interval_count     ?
_diffrn_standards_interval_time     ?
_diffrn_standards_decay_%     ?
_refine_special_details
;
Refinement of <i>F</i>^2^ against ALL reflections. The weighted <i>R</i>-factor
wR and goodness of fit <i>S</i> are based on <i>F</i>^2^, conventional
<i>R</i>-factors <i>R</i> are based on <i>F</i>, with <i>F</i> set to zero for
negative <i>F</i>^2^. The threshold expression of <i>F</i>^2^ >
\s(<i>F</i>^2^) is used only for calculating <i>R</i>-factors(gt) etc. and is
not relevant to the choice of reflections for refinement. <i>R</i>-factors
based on <i>F</i>^2^ are statistically about twice as large as those based on
<i>F</i>, and <i>R</i>- factors based on ALL data will be even larger.
;
_reflns_number_total     2333
_reflns_number_gt     1527
_reflns_threshold_expression     I>2\s(I)
_refine_ls_structure_factor_coef     Fsqd
_refine_ls_matrix_type     full
_refine_ls_R_factor_all     0.0811
_refine_ls_R_factor_gt     0.0457
_refine_ls_wR_factor_gt     0.1086
_refine_ls_wR_factor_ref     0.1272
_refine_ls_goodness_of_fit_ref     1.019
_refine_ls_restrained_S_all     1.019
_refine_ls_number_reflns     2333
_refine_ls_number_parameters     228
_refine_ls_number_restraints     0
_refine_ls_hydrogen_treatment     mixed
_refine_ls_weighting_scheme     calc
_refine_ls_weighting_details
         'calc w=1/[\s^2^(Fo^2^)+(0.0719P)^2^+0.0000P] where P=(Fo^2^+2Fc^2^)/3'
_atom_sites_solution_hydrogens     geom
_atom_sites_solution_primary     direct
_atom_sites_solution_secondary     difmap
_refine_ls_shift/su_max     0.000
_refine_ls_shift/su_mean     0.000
_refine_diff_density_max     0.151
_refine_diff_density_min     -0.148
_refine_ls_extinction_method     none
_refine_ls_extinction_coef     ?
loop_
    _atom_type_symbol
    _atom_type_description
    _atom_type_scat_dispersion_real
    _atom_type_scat_dispersion_imag
    _atom_type_scat_source
    'C' 'C' 0.0033 0.0016
                         'International Tables Vol C Tables 4.2.6.8 and 6.1.1.4'
    'H' 'H' 0.0000 0.0000
                         'International Tables Vol C Tables 4.2.6.8 and 6.1.1.4'
    'N' 'N' 0.0061 0.0033
                         'International Tables Vol C Tables 4.2.6.8 and 6.1.1.4'
_computing_data_collection     'APEX2 (Bruker, 2005)'
_computing_cell_refinement     'SAINT (Bruker, 2005)'
_computing_data_reduction     'SAINT (Bruker, 2005)'
_computing_structure_solution     'SHELXS97 (Sheldrick, 2008)'
_computing_structure_refinement     'SHELXL97 (Sheldrick, 2008)'
_computing_molecular_graphics
                  'ORTEP-3 for Windows (Farrugia, 1997) and PLATON (Spek, 2009)'
_computing_publication_material     'WinGX (Farrugia, 1999)'
loop_
    _atom_site_type_symbol
    _atom_site_label
    _atom_site_fract_x
    _atom_site_fract_y
    _atom_site_fract_z
    _atom_site_U_iso_or_equiv
    _atom_site_adp_type
    _atom_site_calc_flag
    _atom_site_refinement_flags
    _atom_site_occupancy
    _atom_site_disorder_assembly
    _atom_site_disorder_group
    N N1 0.92397(12) 0.5307(3) 0.69736(9) 0.0414(4) Uani d . 1 . .
    N N2 1.00286(12) 0.6719(3) 0.67931(9) 0.0423(4) Uani d . 1 . .
    N N3 1.01564(13) 1.0130(3) 0.60311(9) 0.0426(4) Uani d . 1 . .
    N N4 1.10392(16) 0.6520(3) 0.51288(11) 0.0507(5) Uani d . 1 . .
    C C1 0.95922(14) 0.8361(3) 0.63347(10) 0.0369(5) Uani d . 1 . .
    C C2 0.85506(15) 0.8033(4) 0.62309(11) 0.0416(5) Uani d . 1 . .
    C C3 0.83439(14) 0.6054(3) 0.66539(10) 0.0385(5) Uani d . 1 . .
    C C4 0.73944(15) 0.4805(4) 0.67390(11) 0.0421(5) Uani d . 1 . .
    C C5 0.73429(19) 0.2767(4) 0.71726(13) 0.0541(6) Uani d . 1 . .
    C C6 0.6440(2) 0.1608(5) 0.72155(16) 0.0669(7) Uani d . 1 . .
    C C7 0.55732(19) 0.2441(5) 0.68386(16) 0.0684(7) Uani d . 1 . .
    C C8 0.56061(19) 0.4460(5) 0.64097(17) 0.0695(7) Uani d . 1 . .
    C C9 0.65081(17) 0.5631(5) 0.63635(14) 0.0576(6) Uani d . 1 . .
    C C10 1.12135(15) 1.0028(3) 0.59179(10) 0.0396(5) Uani d . 1 . .
    C C11 1.16551(15) 0.8230(3) 0.54840(11) 0.0424(5) Uani d . 1 . .
    C C12 1.26837(18) 0.8308(5) 0.53560(13) 0.0561(6) Uani d . 1 . .
    C C13 1.32666(19) 1.0142(5) 0.56121(15) 0.0662(7) Uani d . 1 . .
    C C14 1.2833(2) 1.1923(5) 0.60222(14) 0.0619(7) Uani d . 1 . .
    C C15 1.18167(18) 1.1845(4) 0.61841(12) 0.0498(6) Uani d . 1 . .
    H H15 1.1477(16) 1.308(4) 0.6454(13) 0.056(6) Uiso d . 1 . .
    H H1 0.9384(19) 0.389(4) 0.7256(16) 0.083(8) Uiso d . 1 . .
    H H2 0.8072(16) 0.894(4) 0.5930(13) 0.054(6) Uiso d . 1 . .
    H H3 0.9810(18) 1.130(4) 0.5814(15) 0.070(8) Uiso d . 1 . .
    H H4A 1.1389(18) 0.521(5) 0.4963(15) 0.073(8) Uiso d . 1 . .
    H H4B 1.052(2) 0.591(5) 0.5453(18) 0.092(9) Uiso d . 1 . .
    H H5 0.7973(19) 0.217(4) 0.7414(15) 0.075(7) Uiso d . 1 . .
    H H6 0.6439(18) 0.011(5) 0.7494(16) 0.082(8) Uiso d . 1 . .
    H H7 0.4918(19) 0.165(4) 0.6883(15) 0.074(7) Uiso d . 1 . .
    H H8 0.498(2) 0.513(4) 0.6133(16) 0.089(8) Uiso d . 1 . .
    H H9 0.6532(19) 0.707(5) 0.6077(16) 0.082(8) Uiso d . 1 . .
    H H12 1.2969(19) 0.700(4) 0.5093(15) 0.074(8) Uiso d . 1 . .
    H H13 1.4002(19) 1.025(4) 0.5512(15) 0.074(7) Uiso d . 1 . .
    H H14 1.3233(18) 1.322(4) 0.6203(14) 0.067(7) Uiso d . 1 . .
loop_
    _atom_site_aniso_label
    _atom_site_aniso_U_11
    _atom_site_aniso_U_22
    _atom_site_aniso_U_33
    _atom_site_aniso_U_12
    _atom_site_aniso_U_13
    _atom_site_aniso_U_23
    N1 0.0454(10) 0.0454(11) 0.0333(8) -0.0028(8) -0.0006(7) 0.0066(8)
    N2 0.0474(10) 0.0455(11) 0.0338(8) -0.0027(8) -0.0025(7) 0.0044(7)
    N3 0.0481(11) 0.0403(11) 0.0392(9) 0.0005(9) 0.0011(7) 0.0042(8)
    N4 0.0659(13) 0.0445(12) 0.0418(10) -0.0001(11) 0.0015(9) -0.0055(8)
    C1 0.0472(12) 0.0379(12) 0.0255(9) -0.0001(9) 0.0006(7) -0.0004(8)
    C2 0.0474(13) 0.0451(13) 0.0320(9) 0.0064(10) -0.0016(8) 0.0016(9)
    C3 0.0431(11) 0.0461(13) 0.0261(9) 0.0016(9) -0.0008(8) -0.0016(8)
    C4 0.0469(12) 0.0469(14) 0.0326(9) -0.0004(10) 0.0021(8) -0.0056(9)
    C5 0.0567(15) 0.0555(16) 0.0498(12) -0.0048(12) -0.0028(10) 0.0050(11)
    C6 0.0655(17) 0.0678(19) 0.0673(16) -0.0164(14) 0.0007(13) 0.0101(14)
    C7 0.0525(16) 0.082(2) 0.0707(16) -0.0185(15) 0.0025(12) 0.0020(14)
    C8 0.0454(15) 0.088(2) 0.0750(17) -0.0034(14) -0.0012(12) 0.0110(15)
    C9 0.0491(14) 0.0641(17) 0.0593(14) 0.0001(12) -0.0010(10) 0.0074(13)
    C10 0.0480(12) 0.0425(13) 0.0280(9) -0.0022(10) -0.0028(8) 0.0044(8)
    C11 0.0518(13) 0.0447(13) 0.0305(9) -0.0017(10) -0.0018(8) 0.0053(9)
    C12 0.0562(15) 0.0675(17) 0.0447(12) 0.0069(14) 0.0018(10) 0.0055(12)
    C13 0.0498(15) 0.090(2) 0.0590(15) -0.0070(15) -0.0007(12) 0.0108(14)
    C14 0.0614(16) 0.0685(19) 0.0551(14) -0.0175(15) -0.0079(12) 0.0046(13)
    C15 0.0586(15) 0.0505(15) 0.0400(11) -0.0076(12) -0.0035(10) 0.0028(10)
_geom_special_details
;
All esds (except the esd in the dihedral angle between two l.s. planes) are
estimated using the full covariance matrix. The cell esds are taken into
account individually in the estimation of esds in distances, angles and
torsion angles; correlations between esds in cell parameters are only used
when they are defined by crystal symmetry. An approximate (isotropic)
treatment of cell esds is used for estimating esds involving l.s. planes.
;
loop_
    _geom_bond_atom_site_label_1
    _geom_bond_atom_site_label_2
    _geom_bond_site_symmetry_2
    _geom_bond_distance
    _geom_bond_publ_flag
    N1 C3 . 1.352(2) ?
    N1 N2 . 1.372(2) ?
    N1 H1 . 0.96(3) ?
    N2 C1 . 1.338(2) ?
    N3 C1 . 1.379(2) ?
    N3 C10 . 1.419(2) ?
    N3 H3 . 0.89(2) ?
    N4 C11 . 1.404(3) ?
    N4 H4A . 0.94(3) ?
    N4 H4B . 0.96(3) ?
    C1 C2 . 1.396(3) ?
    C2 C3 . 1.382(3) ?
    C2 H2 . 0.95(2) ?
    C3 C4 . 1.465(3) ?
    C4 C5 . 1.391(3) ?
    C4 C9 . 1.392(3) ?
    C5 C6 . 1.378(3) ?
    C5 H5 . 0.97(3) ?
    C6 C7 . 1.372(4) ?
    C6 H6 . 0.99(3) ?
    C7 C8 . 1.376(4) ?
    C7 H7 . 0.99(2) ?
    C8 C9 . 1.381(3) ?
    C8 H8 . 1.01(3) ?
    C9 H9 . 0.96(3) ?
    C10 C15 . 1.390(3) ?
    C10 C11 . 1.408(3) ?
    C11 C12 . 1.386(3) ?
    C12 C13 . 1.378(4) ?
    C12 H12 . 0.96(2) ?
    C13 C14 . 1.376(4) ?
    C13 H13 . 1.00(2) ?
    C14 C15 . 1.382(3) ?
    C14 H14 . 0.97(3) ?
    C15 H15 . 0.96(2) ?
loop_
    _geom_angle_atom_site_label_1
    _geom_angle_atom_site_label_2
    _geom_angle_atom_site_label_3
    _geom_angle_site_symmetry_1
    _geom_angle_site_symmetry_3
    _geom_angle
    _geom_angle_publ_flag
    C3 N1 N2 . . 112.68(17) ?
    C3 N1 H1 . . 128.2(16) ?
    N2 N1 H1 . . 118.8(15) ?
    C1 N2 N1 . . 103.70(15) ?
    C1 N3 C10 . . 124.40(17) ?
    C1 N3 H3 . . 116.4(15) ?
    C10 N3 H3 . . 118.3(15) ?
    C11 N4 H4A . . 114.5(15) ?
    C11 N4 H4B . . 117.1(16) ?
    H4A N4 H4B . . 103(2) ?
    N2 C1 N3 . . 120.85(17) ?
    N2 C1 C2 . . 111.97(17) ?
    N3 C1 C2 . . 127.18(18) ?
    C3 C2 C1 . . 105.46(17) ?
    C3 C2 H2 . . 125.9(13) ?
    C1 C2 H2 . . 128.6(13) ?
    N1 C3 C2 . . 106.18(18) ?
    N1 C3 C4 . . 123.06(18) ?
    C2 C3 C4 . . 130.67(18) ?
    C5 C4 C9 . . 117.9(2) ?
    C5 C4 C3 . . 122.29(19) ?
    C9 C4 C3 . . 119.8(2) ?
    C6 C5 C4 . . 120.4(2) ?
    C6 C5 H5 . . 122.4(15) ?
    C4 C5 H5 . . 117.2(15) ?
    C7 C6 C5 . . 121.0(3) ?
    C7 C6 H6 . . 120.6(15) ?
    C5 C6 H6 . . 118.3(15) ?
    C6 C7 C8 . . 119.6(3) ?
    C6 C7 H7 . . 121.5(14) ?
    C8 C7 H7 . . 118.9(14) ?
    C7 C8 C9 . . 119.8(2) ?
    C7 C8 H8 . . 121.6(15) ?
    C9 C8 H8 . . 118.6(15) ?
    C8 C9 C4 . . 121.3(2) ?
    C8 C9 H9 . . 120.2(15) ?
    C4 C9 H9 . . 118.4(15) ?
    C15 C10 C11 . . 119.0(2) ?
    C15 C10 N3 . . 118.98(19) ?
    C11 C10 N3 . . 121.78(17) ?
    C12 C11 N4 . . 121.3(2) ?
    C12 C11 C10 . . 118.7(2) ?
    N4 C11 C10 . . 119.76(19) ?
    C13 C12 C11 . . 121.5(2) ?
    C13 C12 H12 . . 122.1(15) ?
    C11 C12 H12 . . 116.4(15) ?
    C14 C13 C12 . . 120.0(2) ?
    C14 C13 H13 . . 117.3(14) ?
    C12 C13 H13 . . 122.7(14) ?
    C13 C14 C15 . . 119.7(3) ?
    C13 C14 H14 . . 120.9(14) ?
    C15 C14 H14 . . 119.5(14) ?
    C14 C15 C10 . . 121.1(2) ?
    C14 C15 H15 . . 122.5(13) ?
    C10 C15 H15 . . 116.3(13) ?
loop_
    _geom_hbond_atom_site_label_D
    _geom_hbond_atom_site_label_H
    _geom_hbond_atom_site_label_A
    _geom_hbond_site_symmetry_A
    _geom_hbond_distance_DH
    _geom_hbond_distance_HA
    _geom_hbond_distance_DA
    _geom_hbond_angle_DHA
    _geom_hbond_publ_flag
    N1 H1 N2 2_746 0.97(2) 2.14(3) 3.048(2) 157(2) yes
    N3 H3 N4 3_776 0.89(2) 2.27(2) 3.122(2) 160(2) yes
    N4 H4B N2 . 0.95(3) 2.36(3) 3.086(2) 132(2) yes
