# Supplementary material for: N-(5-Phenyl-1H-pyrazol-3-yl)benzene-1,2-diamine
Source: Acta Crystallogr Sect E Struct Rep Online. 2010 Mar 17;66(Pt 4):o841. doi: 10.1107/S1600536810009104 (PMC2983836; doi:10.1107/S1600536810009104)
Supplement: Supplementary file 2 [file e-66-0o841-Isup2.hkl]

# 
# h,k,l, Fc-squared, Fo-squared, sigma(Fo-squared) and status flag 
# 
data_I
_shelx_title ' EL_ES5 in P2(1)/c' 
_shelx_refln_list_code          4 
_shelx_F_calc_maximum      167.61 
_exptl_crystal_F_000       528.00 
_reflns_d_resolution_high  0.8279 
 
loop_ 
 _symmetry_equiv_pos_as_xyz 
 'x, y, z' 
 '-x, y+1/2, -z+1/2' 
 '-x, -y, -z' 
 'x, -y-1/2, z-1/2' 
 
_cell_length_a    13.2357 
_cell_length_b     5.8473 
_cell_length_c    16.4039 
_cell_angle_alpha  90.000 
_cell_angle_beta   92.074 
_cell_angle_gamma  90.000 
 
_shelx_F_squared_multiplier     1.000 
 
loop_ 
 _refln_index_h 
 _refln_index_k 
 _refln_index_l 
 _refln_F_squared_calc 
 _refln_F_squared_meas 
 _refln_F_squared_sigma 
 _refln_observed_status 
   2   0   0      429.77      414.50     14.84 o 
   3   0   0     1021.66      921.89     20.43 o 
   4   0   0        2.44        1.25      2.13 o 
   5   0   0      119.32      119.21      3.79 o 
   6   0   0      903.32      909.88     15.70 o 
   7   0   0     1934.85     1966.09     31.78 o 
   8   0   0       51.60       72.74      6.84 o 
   9   0   0        2.91        3.73      3.74 o 
  10   0   0      360.62      344.03     11.35 o 
  11   0   0      696.46      712.18     17.48 o 
  12   0   0      188.32      220.45     10.58 o 
  13   0   0       57.30       41.69      8.04 o 
  14   0   0       10.83       18.55      6.79 o 
  15   0   0        2.43        0.95      6.06 o 
   1   1   0      158.53      135.35      3.82 o 
   2   1   0     1467.24     1314.91     18.47 o 
   3   1   0       16.32       20.43      1.71 o 
   4   1   0       11.70       11.47      1.36 o 
   5   1   0     1106.01     1077.53     13.75 o 
   6   1   0      377.03      372.35      6.42 o 
   7   1   0      663.11      681.26     10.41 o 
   8   1   0      160.34      158.53      4.90 o 
   9   1   0        7.89       10.51      2.71 o 
  10   1   0        1.45        2.67      2.69 o 
  11   1   0       14.58       13.40      3.47 o 
  12   1   0      148.98      150.55      8.16 o 
  13   1   0        0.49        4.87      3.48 o 
  14   1   0        2.09        1.96      4.41 o 
  15   1   0        5.04       10.41      5.73 o 
   0   2   0        7.51        8.25      1.36 o 
   1   2   0       30.95       26.04      1.92 o 
   2   2   0      876.18      768.83     14.54 o 
   3   2   0      666.82      619.21      9.85 o 
   4   2   0      214.55      199.38      4.12 o 
   5   2   0      130.60      141.37      4.00 o 
   6   2   0       19.79       19.03      2.27 o 
   7   2   0      339.24      335.68      7.23 o 
   8   2   0        0.33       -2.29      2.61 o 
   9   2   0      274.41      260.51      6.46 o 
  10   2   0        4.42        4.30      3.08 o 
  11   2   0       36.75       35.54      4.75 o 
  12   2   0       23.33       19.43      4.25 o 
  13   2   0        0.02       -2.36      4.28 o 
  14   2   0        0.87       -1.07      4.25 o 
  15   2   0        9.11       14.81      6.11 o 
   1   3   0      154.28      135.83      3.82 o 
   2   3   0       14.12       12.86      2.07 o 
   3   3   0        3.83        2.01      3.27 o 
   4   3   0        5.27        2.74      2.19 o 
   5   3   0        0.51        4.06      2.04 o 
   6   3   0       36.26       41.75      3.63 o 
   7   3   0       32.80       31.93      3.25 o 
   8   3   0        8.56        8.24      4.30 o 
   9   3   0        0.05       -4.14      4.14 o 
  10   3   0       16.47       11.17      4.94 o 
  11   3   0       19.62       12.43      5.18 o 
  12   3   0        2.61        4.71      4.94 o 
  13   3   0        5.94        1.29      5.29 o 
  14   3   0        2.73        7.21      4.91 o 
   0   4   0      206.41      203.58      9.09 o 
   1   4   0       15.53       19.46      2.29 o 
   2   4   0        0.08        0.38      2.28 o 
   3   4   0       24.42       19.79      3.84 o 
   4   4   0       69.75       72.13      4.63 o 
   5   4   0       35.68       36.21      5.53 o 
   6   4   0       94.73       95.11      6.00 o 
   7   4   0       41.42       39.69      5.15 o 
   8   4   0       16.96       21.51      5.24 o 
   9   4   0       26.55       29.44      5.83 o 
  10   4   0        8.26       10.53      5.76 o 
  11   4   0        0.60       -2.96      8.38 o 
  12   4   0        0.68       -2.87      4.92 o 
  13   4   0        0.10       -0.65      5.24 o 
   1   5   0       19.68       28.73      8.80 o 
   2   5   0       16.58       15.84      4.85 o 
   3   5   0       44.98       49.74      4.42 o 
   4   5   0       93.97       90.59      5.32 o 
   5   5   0      114.96      111.03     11.17 o 
   6   5   0        3.42        3.61      4.18 o 
   7   5   0       15.40       18.48      5.47 o 
   8   5   0       47.60       54.78      8.71 o 
   9   5   0        0.76        1.01      6.12 o 
  10   5   0        4.35        1.47      6.08 o 
  11   5   0        0.02       -7.33      7.33 o 
   0   6   0      487.92      560.80     34.42 o 
   1   6   0      243.32      295.47     17.41 o 
   2   6   0       11.19       17.69      9.25 o 
   3   6   0       23.77       18.84      9.62 o 
   4   6   0        2.73       -4.14      4.93 o 
   5   6   0        0.16       -0.39      5.12 o 
   6   6   0       14.66       26.99      7.63 o 
   7   6   0       18.62       15.80      6.54 o 
   8   6   0       28.27       37.39     16.86 o 
   1   7   0        0.13       21.06     10.14 o 
   2   7   0        1.19       -8.61      8.82 o 
 -15   1   1        7.25        7.20      5.54 o 
 -14   1   1        4.56        7.13      6.78 o 
 -13   1   1        4.48        3.04      4.12 o 
 -12   1   1        5.98        1.63      3.21 o 
 -11   1   1      288.05      320.28      7.50 o 
 -10   1   1        4.21        5.75      2.91 o 
  -9   1   1        6.87        4.92      2.37 o 
  -8   1   1       22.39       30.67      2.58 o 
  -7   1   1      236.15      244.68      5.09 o 
  -6   1   1      129.68      125.86      3.48 o 
  -5   1   1      606.01      584.91      8.16 o 
  -4   1   1      320.43      283.99      5.52 o 
  -3   1   1      821.29      689.38     11.13 o 
  -2   1   1       29.74       28.03      1.76 o 
  -1   1   1     8622.32     7497.04     86.52 o 
   0   1   1      653.45      571.26      9.57 o 
   1   1   1     1885.30     1559.22     33.13 o 
   2   1   1      793.66      625.79     12.66 o 
   3   1   1       45.87       51.90      2.62 o 
   4   1   1        3.31        3.89      1.29 o 
   5   1   1       56.93       52.88      2.40 o 
   6   1   1     1296.56     1308.07     17.62 o 
   7   1   1      172.26      190.88      4.52 o 
   8   1   1        4.94        1.78      2.19 o 
   9   1   1        2.29        0.71      2.45 o 
  10   1   1      127.30      124.30      5.65 o 
  11   1   1        2.82        3.96      2.91 o 
  12   1   1       98.59       98.94      4.70 o 
  13   1   1       29.70       20.44      3.90 o 
  14   1   1       18.83        7.32      5.56 o 
  15   1   1        4.01        3.74      4.89 o 
 -15   2   1        4.76       14.12      5.54 o 
 -14   2   1       15.02       17.02      4.86 o 
 -13   2   1       20.53       24.20      4.54 o 
 -12   2   1       37.43       39.70      4.66 o 
 -11   2   1        0.59       -3.40      3.40 o 
 -10   2   1        1.94       -3.01      3.01 o 
  -9   2   1       85.56       87.37      7.69 o 
  -8   2   1       26.24       37.44      3.37 o 
  -7   2   1       29.41       37.32      2.76 o 
  -6   2   1      873.54      886.93     12.82 o 
  -5   2   1        9.87       11.14      1.81 o 
  -4   2   1      357.90      355.67      6.59 o 
  -3   2   1        9.69       11.04      2.10 o 
  -2   2   1      297.52      286.91      8.38 o 
  -1   2   1        0.34        0.22      0.74 o 
   0   2   1     1105.00     1010.41     13.59 o 
   1   2   1      119.68      110.37      4.09 o 
   2   2   1      426.37      401.29      9.32 o 
   3   2   1     1436.66     1346.41     22.45 o 
   4   2   1        0.12        0.78      1.85 o 
   5   2   1      635.43      630.32      9.68 o 
   6   2   1      310.11      310.15      6.60 o 
   7   2   1       87.90       97.39      5.85 o 
   8   2   1        1.29        1.52      1.69 o 
   9   2   1        0.96       -2.10      3.05 o 
  10   2   1      242.89      249.46      7.42 o 
  11   2   1      395.76      385.32      9.89 o 
  12   2   1       84.36       94.67     10.25 o 
  13   2   1        1.35        7.67      3.68 o 
  14   2   1       12.73       24.02      5.08 o 
  15   2   1        7.26        8.80      5.91 o 
 -14   3   1        5.72        2.30      5.57 o 
 -13   3   1        0.57        3.91      6.85 o 
 -12   3   1        5.60        7.16      4.57 o 
 -11   3   1       29.17       18.17      5.43 o 
 -10   3   1      523.46      520.44     15.61 o 
  -9   3   1     1129.18     1100.03     21.65 o 
  -8   3   1       46.92       44.26      5.05 o 
  -7   3   1        2.22        3.60      3.43 o 
  -6   3   1      122.76      137.00      4.68 o 
  -5   3   1        4.43        5.17      2.25 o 
  -4   3   1      116.32      129.74      3.95 o 
  -3   3   1     1964.60     1946.38     26.23 o 
  -2   3   1      855.14      859.69     14.08 o 
  -1   3   1      777.44      770.38     11.10 o 
   0   3   1      100.60       98.61      3.00 o 
   1   3   1        5.80        5.20      2.19 o 
   2   3   1      493.22      469.73      8.54 o 
   3   3   1      165.70      167.20      5.20 o 
   4   3   1      867.02      852.47     15.89 o 
   5   3   1      110.47      115.52      4.86 o 
   6   3   1        5.48        3.37      2.03 o 
   7   3   1        0.11       -2.96      2.96 o 
   8   3   1      235.28      219.84      7.84 o 
   9   3   1      178.55      206.77     12.41 o 
  10   3   1       14.17        9.24      6.05 o 
  11   3   1        0.38        3.57      4.73 o 
  12   3   1        1.02       -2.50      9.00 o 
  13   3   1       13.68       13.79      5.66 o 
  14   3   1        3.80        8.06      5.92 o 
 -13   4   1        0.71        5.09      5.55 o 
 -12   4   1        0.01        3.17      6.22 o 
 -11   4   1        5.43       -4.04     10.63 o 
 -10   4   1       51.81       47.35      6.97 o 
  -9   4   1       42.54       28.46      6.91 o 
  -8   4   1       14.54        7.44      7.63 o 
  -7   4   1       14.48       10.84      5.05 o 
  -6   4   1        0.58       -0.51      4.70 o 
  -5   4   1      175.88      155.46      6.81 o 
  -4   4   1        3.22        0.29      3.32 o 
  -3   4   1        8.17        5.97      2.92 o 
  -2   4   1       61.24       57.27      3.25 o 
  -1   4   1      223.26      216.14      5.41 o 
   0   4   1       17.37       19.64      2.60 o 
   1   4   1       20.40       25.86      2.82 o 
   2   4   1      118.95      117.86      5.61 o 
   3   4   1       93.33       95.58      4.43 o 
   4   4   1      234.40      217.32      6.56 o 
   5   4   1       23.78       21.19      3.62 o 
   6   4   1        3.74        3.44      3.45 o 
   7   4   1       30.72       33.33      4.72 o 
   8   4   1        0.14       -1.29      4.42 o 
   9   4   1       32.79       30.96      5.10 o 
  10   4   1       34.35       41.03      6.06 o 
  11   4   1       62.59       62.18     13.69 o 
  12   4   1        0.27        5.10      5.16 o 
  13   4   1        5.46        9.10      5.62 o 
 -11   5   1        2.36        1.82      6.39 o 
 -10   5   1       18.31       23.06      7.00 o 
  -9   5   1        9.29       18.86      6.47 o 
  -8   5   1        0.01       -4.50      4.50 o 
  -7   5   1       10.00        8.17      4.76 o 
  -6   5   1       33.07       29.55      5.19 o 
  -5   5   1      109.76      106.20     10.12 o 
  -4   5   1        1.58        1.25      3.79 o 
  -3   5   1      102.15      115.11      7.10 o 
  -2   5   1        6.00       11.41      4.38 o 
  -1   5   1      184.36      263.71     32.37 o 
   0   5   1      373.06      457.62     20.10 o 
   1   5   1        4.10       19.26      9.08 o 
   2   5   1       19.95       24.10      4.85 o 
   3   5   1        1.38        4.02      3.83 o 
   4   5   1      128.52      139.02      6.16 o 
   5   5   1       48.80       61.01      5.97 o 
   6   5   1      142.69      128.28     10.41 o 
   7   5   1      123.15      136.57     21.25 o 
   8   5   1        0.07        7.07      5.61 o 
   9   5   1        1.22        3.84      5.86 o 
  10   5   1        0.02       -0.74      6.05 o 
  11   5   1        4.11       -5.83      5.83 o 
  -8   6   1       39.45       54.27      8.15 o 
  -7   6   1       38.11       54.85      8.18 o 
  -6   6   1        2.32        1.57      5.60 o 
  -5   6   1        0.34       -3.74      4.99 o 
  -4   6   1        2.67        8.68      5.16 o 
  -3   6   1       57.38       62.56     11.50 o 
  -2   6   1       29.84       56.19     10.83 o 
  -1   6   1        0.26       -0.63      8.04 o 
   0   6   1        0.07       -3.07      8.09 o 
   1   6   1       31.68       40.25     10.24 o 
   2   6   1       29.93       32.74      9.93 o 
   3   6   1        3.04        1.59      4.29 o 
   4   6   1        6.53        7.21      5.28 o 
   5   6   1        0.16        9.34      5.60 o 
   6   6   1        6.07        9.95      5.75 o 
   7   6   1        5.15        5.66      6.34 o 
   8   6   1        4.17       -1.69      5.75 o 
  -2   7   1       20.03       44.98     11.71 o 
  -1   7   1        0.02        4.08      9.26 o 
   0   7   1        2.95        2.84      9.38 o 
   1   7   1        0.40       -2.49      9.25 o 
 -15   0   2        5.68        2.79      6.42 o 
 -14   0   2       87.44       87.42      9.57 o 
 -13   0   2       43.77       37.64      9.63 o 
 -12   0   2       11.79       20.24      6.14 o 
 -11   0   2      226.67      216.78     10.38 o 
 -10   0   2      311.79      312.78      9.94 o 
  -9   0   2       84.19       88.03      5.86 o 
  -8   0   2       79.62       79.38      5.19 o 
  -7   0   2      103.73      108.74      5.26 o 
  -6   0   2        1.75        4.97      3.55 o 
  -5   0   2     2420.25     2280.63     41.39 o 
  -4   0   2      111.21      102.80      4.17 o 
  -3   0   2     5274.54     4515.85     78.97 o 
  -2   0   2       15.07       17.21      1.99 o 
  -1   0   2      157.79      142.77      5.89 o 
   0   0   2      326.34      377.93      9.16 o 
   1   0   2     1952.56     1911.61     57.00 o 
   2   0   2     2875.86     2662.48     46.71 o 
   3   0   2      562.28      485.36      9.94 o 
   4   0   2     1756.77     1649.32     30.76 o 
   5   0   2        4.39        2.48      2.37 o 
   6   0   2      312.02      297.56      7.85 o 
   7   0   2      197.87      201.39      6.70 o 
   8   0   2       39.73       37.17      4.13 o 
   9   0   2      177.37      178.27      7.02 o 
  10   0   2       50.90       57.50      4.47 o 
  11   0   2     1216.41     1228.46     26.12 o 
  12   0   2       28.05       24.70      4.99 o 
  13   0   2      164.68      162.36      8.79 o 
  14   0   2       32.01       30.16      5.88 o 
  15   0   2        0.84       -0.49      5.42 o 
 -15   1   2        0.06       -5.24      5.24 o 
 -14   1   2        0.12       -2.68      4.12 o 
 -13   1   2        0.61       -3.63      3.63 o 
 -12   1   2       60.05       64.54      5.08 o 
 -11   1   2       71.09       82.87      5.63 o 
 -10   1   2        3.99        6.94      2.89 o 
  -9   1   2        3.48        1.80      2.41 o 
  -8   1   2       89.12       86.77      4.04 o 
  -7   1   2       12.04        9.37      2.15 o 
  -6   1   2      876.35      929.58     12.32 o 
  -5   1   2      554.86      539.33      7.30 o 
  -4   1   2      355.75      343.57      5.75 o 
  -3   1   2       21.23       20.63      1.82 o 
  -2   1   2      951.30      822.54     11.16 o 
  -1   1   2     4263.20     3765.15     44.33 o 
   0   1   2      190.89      179.08      5.93 o 
   1   1   2     4951.80     4400.22     54.44 o 
   2   1   2     6499.17     5837.79     80.15 o 
   3   1   2      253.85      233.21      3.83 o 
   4   1   2      126.01      121.73      2.60 o 
   5   1   2        1.36        1.88      1.55 o 
   6   1   2      280.16      274.97      5.66 o 
   7   1   2        5.19        1.66      1.99 o 
   8   1   2      260.99      259.83      5.63 o 
   9   1   2       68.72       61.81      3.66 o 
  10   1   2       67.94       70.31      4.09 o 
  11   1   2       44.08       37.89      3.85 o 
  12   1   2        2.04        0.03      2.90 o 
  13   1   2      114.17      113.11      6.64 o 
  14   1   2        5.09        9.67      4.38 o 
  15   1   2        0.34       -1.26      4.70 o 
 -15   2   2        0.03       -1.22      5.59 o 
 -14   2   2        0.17        3.41      4.85 o 
 -13   2   2        4.80       -1.85      4.33 o 
 -12   2   2       55.93       57.46      5.76 o 
 -11   2   2       50.92       48.59      4.39 o 
 -10   2   2      458.61      481.96      9.34 o 
  -9   2   2      628.09      651.01     11.04 o 
  -8   2   2       93.46      100.06      4.36 o 
  -7   2   2      169.83      181.45      4.27 o 
  -6   2   2      170.00      174.39      3.98 o 
  -5   2   2       28.50       30.19      1.98 o 
  -4   2   2      157.17      166.40      3.26 o 
  -3   2   2     1528.40     1464.20     18.97 o 
  -2   2   2      405.57      374.71      5.48 o 
  -1   2   2      968.77      897.18     12.38 o 
   0   2   2       43.83       42.74      2.30 o 
   1   2   2        2.83        1.14      2.23 o 
   2   2   2       17.80       14.06      3.16 o 
   3   2   2       84.36       88.90      3.32 o 
   4   2   2        0.36       -1.61      2.06 o 
   5   2   2      375.43      374.81      6.58 o 
   6   2   2      268.28      276.38      5.27 o 
   7   2   2       21.35       22.79      2.66 o 
   8   2   2        9.53        6.51      1.46 o 
   9   2   2        0.85        4.24      2.82 o 
  10   2   2      392.61      392.09      8.77 o 
  11   2   2      172.94      165.47      6.12 o 
  12   2   2        0.32        2.06      3.82 o 
  13   2   2        1.25       -2.83      3.96 o 
  14   2   2        0.66        3.77      5.34 o 
  15   2   2        4.55       -0.01      5.71 o 
 -14   3   2        1.21        6.20      8.90 o 
 -13   3   2        0.66        4.33      5.61 o 
 -12   3   2        0.20        4.81      6.16 o 
 -11   3   2       67.78       54.91      6.76 o 
 -10   3   2        4.37        4.43      4.51 o 
  -9   3   2       22.14       16.43      5.24 o 
  -8   3   2       20.16       16.97      4.60 o 
  -7   3   2       17.00       17.84      3.18 o 
  -6   3   2       30.19       32.85      3.19 o 
  -5   3   2       73.25       73.13      3.60 o 
  -4   3   2       26.16       31.71      2.82 o 
  -3   3   2       67.55       64.97      3.46 o 
  -2   3   2      275.38      277.91      5.10 o 
  -1   3   2      162.69      174.96      3.19 o 
   0   3   2      207.41      192.68      4.12 o 
   1   3   2      114.10      118.88      3.68 o 
   2   3   2        8.82        3.36      2.89 o 
   3   3   2       11.63        9.81      3.19 o 
   4   3   2       20.28       25.72      3.40 o 
   5   3   2       13.21       14.37      3.33 o 
   6   3   2        6.16        5.39      3.09 o 
   7   3   2       78.50       83.69      5.11 o 
   8   3   2       17.50       21.14      5.01 o 
   9   3   2       38.65       52.34      6.49 o 
  10   3   2       47.52       43.02      5.86 o 
  11   3   2       12.86       11.40      5.15 o 
  12   3   2       14.78       11.91      5.29 o 
  13   3   2        6.07       -0.48      5.04 o 
  14   3   2        0.79       -3.12      5.19 o 
 -13   4   2       10.11       20.61      6.28 o 
 -12   4   2        0.02        7.17      7.24 o 
 -11   4   2        0.31       -6.05      6.05 o 
 -10   4   2       63.12       55.72      7.34 o 
  -9   4   2       63.93       76.75      8.71 o 
  -8   4   2       22.60       23.66      5.84 o 
  -7   4   2       47.42       54.04      5.71 o 
  -6   4   2      516.28      539.74     19.05 o 
  -5   4   2        3.07        9.10      3.97 o 
  -4   4   2        0.29       -4.79      4.79 o 
  -3   4   2      142.40      145.85      4.95 o 
  -2   4   2      106.92      108.76      6.24 o 
  -1   4   2        0.34       -0.44      1.28 o 
   0   4   2       61.13       71.61      3.26 o 
   1   4   2        3.27        2.26      2.40 o 
   2   4   2       11.72        7.17      3.63 o 
   3   4   2        0.43        0.42      2.90 o 
   4   4   2       62.98       73.12      7.84 o 
   5   4   2      332.05      302.68     10.25 o 
   6   4   2      133.12      115.62      5.67 o 
   7   4   2       51.92       49.14      5.23 o 
   8   4   2        7.01        3.31      3.96 o 
   9   4   2        1.33       -1.04      4.20 o 
  10   4   2       39.42       49.88     11.03 o 
  11   4   2       96.07       86.53      8.93 o 
  12   4   2        0.36       -4.72      4.72 o 
  13   4   2        2.91        5.46      5.81 o 
 -11   5   2        0.03        0.27      5.44 o 
 -10   5   2        6.15        1.75      5.21 o 
  -9   5   2        0.19       -4.18      4.68 o 
  -8   5   2        1.42       -3.49      4.61 o 
  -7   5   2      184.63      199.45      8.69 o 
  -6   5   2       38.31       43.64      5.38 o 
  -5   5   2        0.04       -1.18      4.08 o 
  -4   5   2      153.04      169.04      7.35 o 
  -3   5   2       16.11       11.19      4.46 o 
  -2   5   2        9.49       10.05      3.86 o 
  -1   5   2        1.36       11.14      9.47 o 
   0   5   2      130.34      177.74     14.05 o 
   1   5   2      189.17      192.37     11.11 o 
   2   5   2      112.67      119.41      6.14 o 
   3   5   2        1.22       -3.51      3.51 o 
   4   5   2       45.50       44.43      5.25 o 
   5   5   2       62.63       57.38      5.08 o 
   6   5   2       72.25       67.53      6.57 o 
   7   5   2       60.51       68.11      9.33 o 
   8   5   2       36.95       37.55      9.46 o 
   9   5   2        6.16       13.21      5.89 o 
  10   5   2        5.47        7.65      6.29 o 
  11   5   2        0.01       -5.82      5.82 o 
  -8   6   2        0.13        3.87      6.24 o 
  -7   6   2       38.97       45.04      7.46 o 
  -6   6   2       14.59       10.30      6.07 o 
  -5   6   2       73.20       77.03      8.41 o 
  -4   6   2       55.87       54.68      8.70 o 
  -3   6   2       31.21       30.12     11.53 o 
  -2   6   2        4.45       10.17      8.67 o 
  -1   6   2       69.16       70.61     13.26 o 
   0   6   2       39.86       57.55     11.16 o 
   1   6   2       24.33       39.78     14.84 o 
   2   6   2       26.64       44.09     10.59 o 
   3   6   2       35.78       32.14      5.91 o 
   4   6   2        2.40        4.35      5.13 o 
   5   6   2        3.35        1.79      5.85 o 
   6   6   2        7.39        0.59      5.50 o 
   7   6   2        0.41        2.34      5.78 o 
   8   6   2        1.30       -2.81      5.83 o 
  -1   7   2        2.27       18.85     10.21 o 
   0   7   2        0.97        1.74      9.10 o 
   1   7   2       15.91       30.32     14.05 o 
 -15   1   3        7.05        7.78      8.23 o 
 -14   1   3        6.26        3.39      4.40 o 
 -13   1   3       27.70       26.21      4.55 o 
 -12   1   3      474.06      479.42     10.80 o 
 -11   1   3      183.99      193.59      6.82 o 
 -10   1   3        0.02       -2.81      2.81 o 
  -9   1   3       18.35       20.93      3.14 o 
  -8   1   3       41.16       45.98      3.25 o 
  -7   1   3      199.81      219.44      5.13 o 
  -6   1   3      128.66      138.82      3.78 o 
  -5   1   3      694.13      702.28      9.82 o 
  -4   1   3      138.30      129.77      3.23 o 
  -3   1   3      154.90      160.21      3.36 o 
  -2   1   3     2601.47     2404.74     27.13 o 
  -1   1   3      721.45      717.25      9.37 o 
   0   1   3     3655.09     3584.58     36.26 o 
   1   1   3     4750.52     4355.03     46.76 o 
   2   1   3      105.84      103.46      2.60 o 
   3   1   3       40.81       39.15      2.21 o 
   4   1   3       86.69       83.63      2.54 o 
   5   1   3      611.17      602.92      8.95 o 
   6   1   3        3.02        0.97      1.70 o 
   7   1   3       75.66       83.92      3.44 o 
   8   1   3       52.43       61.09      3.72 o 
   9   1   3      152.00      156.38      4.79 o 
  10   1   3      485.71      476.96      9.41 o 
  11   1   3       54.72       48.08      4.42 o 
  12   1   3       14.95       18.73      3.46 o 
  13   1   3        0.16       -3.65      3.65 o 
  14   1   3       12.24       14.39      4.46 o 
  15   1   3        7.77        9.77      4.48 o 
 -15   2   3        1.42       -2.03      5.50 o 
 -14   2   3       18.03       16.76      5.21 o 
 -13   2   3       14.81       10.27      4.94 o 
 -12   2   3        0.15       -4.20      4.20 o 
 -11   2   3       16.00       12.77      3.76 o 
 -10   2   3       93.48       86.16      6.00 o 
  -9   2   3       66.61       73.41      5.06 o 
  -8   2   3      308.10      318.00      6.31 o 
  -7   2   3       44.91       50.26      3.01 o 
  -6   2   3       18.57       17.26      2.43 o 
  -5   2   3      378.65      378.04      6.68 o 
  -4   2   3        5.63        1.87      1.72 o 
  -3   2   3      228.25      203.83      3.98 o 
  -2   2   3      122.05      124.90      3.20 o 
  -1   2   3       27.35       28.26      1.93 o 
   0   2   3      177.55      183.82      3.80 o 
   1   2   3        7.64        9.12      1.92 o 
   2   2   3       25.01       32.62      3.89 o 
   3   2   3      715.23      620.01     10.41 o 
   4   2   3      256.58      222.06      4.12 o 
   5   2   3     1061.82     1064.02     13.88 o 
   6   2   3        5.14        4.64      1.97 o 
   7   2   3       71.37       69.80      3.42 o 
   8   2   3      398.40      384.38      6.97 o 
   9   2   3       14.50       10.62      2.63 o 
  10   2   3       56.20       57.97      4.53 o 
  11   2   3        0.24       -3.07      3.07 o 
  12   2   3        3.63       -1.59      3.44 o 
  13   2   3        0.94       -2.75      4.02 o 
  14   2   3        0.02       -1.12      5.13 o 
  15   2   3        7.60       13.05      6.02 o 
 -14   3   3        7.49        4.24      5.99 o 
 -13   3   3       20.60       20.71      6.13 o 
 -12   3   3       20.03       10.52      5.71 o 
 -11   3   3        8.58       -1.03      4.65 o 
 -10   3   3      159.20      188.85      6.64 o 
  -9   3   3       85.10       91.76      7.63 o 
  -8   3   3       85.69       91.80      7.43 o 
  -7   3   3      228.97      245.43      6.17 o 
  -6   3   3      484.78      484.83      9.11 o 
  -5   3   3      359.72      356.68      6.71 o 
  -4   3   3       59.52       63.10      2.88 o 
  -3   3   3      214.64      222.06      6.66 o 
  -2   3   3       24.15       19.73      2.57 o 
  -1   3   3       70.61       73.87      2.49 o 
   0   3   3      617.97      602.64     10.72 o 
   1   3   3        0.04        1.89      1.98 o 
   2   3   3       78.39       78.89      4.95 o 
   3   3   3      499.06      448.92     18.95 o 
   4   3   3      771.46      752.30     14.70 o 
   5   3   3      378.76      376.49      7.96 o 
   6   3   3      184.03      170.91      5.23 o 
   7   3   3      269.10      267.05      7.31 o 
   8   3   3       78.87       81.08      6.64 o 
   9   3   3      121.56      132.94     11.54 o 
  10   3   3      618.63      595.26     15.73 o 
  11   3   3       85.66       88.47      8.65 o 
  12   3   3        4.25        7.76      5.24 o 
  13   3   3       41.14       58.47      7.02 o 
  14   3   3        0.01       -4.99      4.99 o 
 -13   4   3        0.58       -0.61      5.55 o 
 -12   4   3        7.78       11.00      5.76 o 
 -11   4   3        0.01        2.25      4.80 o 
 -10   4   3        0.25       -2.97      5.21 o 
  -9   4   3        2.46        3.56      5.21 o 
  -8   4   3        1.89       -2.38      3.94 o 
  -7   4   3       68.90       74.59      9.41 o 
  -6   4   3       45.13       46.12      5.32 o 
  -5   4   3      117.94      110.22      6.39 o 
  -4   4   3       59.42       59.96      4.98 o 
  -3   4   3       59.75       68.12      4.03 o 
  -2   4   3       44.90       47.03      3.56 o 
  -1   4   3       91.83       93.46      5.68 o 
   0   4   3       93.65      102.49      6.93 o 
   1   4   3      374.24      390.54      9.60 o 
   2   4   3      234.66      234.15      7.35 o 
   3   4   3        7.29        5.41      6.34 o 
   4   4   3        7.45        3.32      3.55 o 
   5   4   3        0.73        0.47      3.61 o 
   6   4   3      266.02      244.51      8.15 o 
   7   4   3      108.74       89.76      6.32 o 
   8   4   3      210.49      200.67      7.08 o 
   9   4   3       20.79       19.66      4.55 o 
  10   4   3      156.96      149.12      8.72 o 
  11   4   3       48.53       34.73      6.23 o 
  12   4   3        0.19        2.91      5.32 o 
 -11   5   3       40.80       57.86      8.48 o 
 -10   5   3        6.69       11.79      5.53 o 
  -9   5   3        1.72        1.75      5.32 o 
  -8   5   3       20.39       28.07      5.93 o 
  -7   5   3        1.23        3.07      4.64 o 
  -6   5   3       50.31       53.09      5.67 o 
  -5   5   3       52.71       57.52      5.64 o 
  -4   5   3       68.34       73.77      7.86 o 
  -3   5   3       52.83       63.19      5.86 o 
  -2   5   3        0.94        4.77      7.46 o 
  -1   5   3       30.74       29.70     10.74 o 
   0   5   3        2.39       18.84      6.87 o 
   1   5   3       75.11       96.96     14.67 o 
   2   5   3        8.95        4.90      3.92 o 
   3   5   3       44.36       44.34      4.97 o 
   4   5   3       85.65       83.66      6.22 o 
   5   5   3        0.05        3.16      4.12 o 
   6   5   3       48.54       48.08      5.50 o 
   7   5   3       15.38       19.72      5.06 o 
   8   5   3        1.78        2.75      5.23 o 
   9   5   3        1.98        1.52      6.71 o 
  10   5   3        0.00       -1.05      5.94 o 
  -8   6   3       27.58       38.96     10.45 o 
  -7   6   3        1.03       -7.29      7.29 o 
  -6   6   3        7.69        2.63      8.58 o 
  -5   6   3        1.71        9.19      6.47 o 
  -4   6   3        0.01        4.31      8.48 o 
  -3   6   3        2.79       12.89      8.58 o 
  -2   6   3        0.43        3.44      7.91 o 
  -1   6   3       20.70       16.81      8.99 o 
   0   6   3        3.95       15.79     12.00 o 
   1   6   3       72.11       85.15     12.58 o 
   2   6   3       49.93       52.69     12.34 o 
   3   6   3       58.73       57.14      6.82 o 
   4   6   3       80.25       75.28      7.84 o 
   5   6   3        2.64        1.39      5.40 o 
   6   6   3       24.69       27.38      7.00 o 
   7   6   3        0.46       -1.92     10.80 o 
 -15   0   4        0.18       -6.63      6.63 o 
 -14   0   4        4.03        1.22      6.52 o 
 -13   0   4       29.30       19.23      7.58 o 
 -12   0   4      208.98      199.57     10.49 o 
 -11   0   4      154.52      147.92      8.15 o 
 -10   0   4        2.84        5.00      4.59 o 
  -9   0   4        8.41        9.51      4.10 o 
  -8   0   4      218.70      238.09      8.12 o 
  -7   0   4      486.71      525.55     12.63 o 
  -6   0   4     4038.45     4225.41     75.53 o 
  -5   0   4      300.24      314.60      8.35 o 
  -4   0   4       91.10       90.93      4.59 o 
  -3   0   4      517.02      465.95     13.07 o 
  -2   0   4      288.42      312.25      8.80 o 
  -1   0   4    14261.11    15651.17    366.99 o 
   0   0   4     7047.29     8718.04    128.02 o 
   1   0   4    28091.85    31022.85    547.54 o 
   2   0   4     1310.32     1294.70     24.08 o 
   3   0   4      204.26      153.98      4.29 o 
   4   0   4     1000.27      842.69     16.62 o 
   5   0   4     2290.01     2131.40     38.90 o 
   6   0   4      313.60      296.32      8.43 o 
   7   0   4      920.84      868.27     18.12 o 
   8   0   4        4.67        7.59      3.37 o 
   9   0   4       48.42       49.68      6.50 o 
  10   0   4      373.30      365.97     12.06 o 
  11   0   4      367.99      352.94     11.09 o 
  12   0   4       68.26       71.19      6.60 o 
  13   0   4        2.14       -3.81      4.84 o 
  14   0   4        5.66        9.24      5.17 o 
  15   0   4        8.25        8.84      5.81 o 
 -15   1   4        9.15       11.71      5.18 o 
 -14   1   4        1.07       -5.01      5.01 o 
 -13   1   4       42.69       51.33      5.14 o 
 -12   1   4       68.76       69.11      5.29 o 
 -11   1   4       25.67       36.35      4.00 o 
 -10   1   4       18.54       19.98      3.56 o 
  -9   1   4      178.60      197.78      5.60 o 
  -8   1   4      284.07      316.60      9.75 o 
  -7   1   4       29.81       33.35      3.46 o 
  -6   1   4      245.07      258.02      5.21 o 
  -5   1   4        2.60        3.60      1.95 o 
  -4   1   4      615.52      580.98      8.36 o 
  -3   1   4      568.62      543.61      7.27 o 
  -2   1   4     3474.00     3396.48     38.06 o 
  -1   1   4    18707.14    18618.01    214.59 o 
   0   1   4      799.64      733.68      8.91 o 
   1   1   4     3463.37     3351.73     35.80 o 
   2   1   4       71.96       71.82      3.40 o 
   3   1   4      784.60      737.25      9.40 o 
   4   1   4       33.92       40.17      2.02 o 
   5   1   4      803.36      779.37     10.30 o 
   6   1   4      534.17      511.37      8.19 o 
   7   1   4       35.10       40.44      2.80 o 
   8   1   4      144.31      146.65      4.44 o 
   9   1   4       35.84       40.01      3.95 o 
  10   1   4      473.78      467.80      8.95 o 
  11   1   4        3.09       -0.81      2.78 o 
  12   1   4       21.59       25.40      3.66 o 
  13   1   4       20.36       14.62      4.19 o 
  14   1   4       21.46       26.26      4.71 o 
  15   1   4        0.00        1.85      4.38 o 
 -15   2   4        0.45       -5.35      5.35 o 
 -14   2   4        0.80       -1.24      4.74 o 
 -13   2   4       89.31      102.59      7.84 o 
 -12   2   4       28.36       30.53      5.65 o 
 -11   2   4       60.31       57.80      4.78 o 
 -10   2   4       52.93       48.47      4.59 o 
  -9   2   4      146.98      180.71      5.33 o 
  -8   2   4      424.66      470.53      8.27 o 
  -7   2   4       22.25       26.01      2.76 o 
  -6   2   4      105.99      100.17      3.64 o 
  -5   2   4        9.95        9.10      2.09 o 
  -4   2   4      265.40      252.38      4.57 o 
  -3   2   4       20.24       22.56      1.95 o 
  -2   2   4       73.46       83.02      2.65 o 
  -1   2   4      285.18      285.50      4.84 o 
   0   2   4      597.01      593.58      8.75 o 
   1   2   4        1.77        2.43      1.78 o 
   2   2   4      331.16      308.57      5.27 o 
   3   2   4      964.16      958.70     13.58 o 
   4   2   4     1043.13     1037.65     14.63 o 
   5   2   4       17.22       20.75      2.13 o 
   6   2   4        0.21        0.10      2.91 o 
   7   2   4        5.01        0.28      3.32 o 
   8   2   4       25.48       18.72      2.94 o 
   9   2   4      125.72      120.48      4.96 o 
  10   2   4       37.17       39.94      3.92 o 
  11   2   4       39.84       38.17      4.04 o 
  12   2   4        2.00       -0.46      3.45 o 
  13   2   4        0.16       -2.27      4.41 o 
  14   2   4        3.74        2.30      4.69 o 
 -14   3   4        0.05        1.35      6.06 o 
 -13   3   4       20.40       30.24      8.77 o 
 -12   3   4       13.59       10.20      5.20 o 
 -11   3   4       20.68       15.34      4.39 o 
 -10   3   4        1.22        1.55      3.30 o 
  -9   3   4        0.51       -0.84      5.04 o 
  -8   3   4      160.80      148.42      5.51 o 
  -7   3   4       23.70       27.49      3.72 o 
  -6   3   4      104.14      123.59      4.21 o 
  -5   3   4       99.75      103.24      3.85 o 
  -4   3   4        6.20        2.58      2.09 o 
  -3   3   4        2.77        4.05      2.03 o 
  -2   3   4        0.56       -2.69      2.69 o 
  -1   3   4       25.44       27.84      2.05 o 
   0   3   4      391.45      368.06      7.33 o 
   1   3   4       65.13       61.09      3.39 o 
   2   3   4        3.86       -2.84      3.00 o 
   3   3   4      131.41      124.42      4.27 o 
   4   3   4      132.87      127.28      4.70 o 
   5   3   4      110.03      114.11      4.31 o 
   6   3   4       45.87       39.98      3.98 o 
   7   3   4        4.35       -0.45      3.39 o 
   8   3   4        3.40       -0.10      3.44 o 
   9   3   4        9.00        0.83      3.71 o 
  10   3   4       49.45       46.57      5.24 o 
  11   3   4        0.61        1.73      4.68 o 
  12   3   4        7.50        5.05      7.96 o 
  13   3   4        0.04        5.72      5.34 o 
 -12   4   4        6.35       -0.36      7.11 o 
 -11   4   4        7.54        7.43      5.26 o 
 -10   4   4        2.01        1.83      4.37 o 
  -9   4   4       26.57       28.75      5.02 o 
  -8   4   4       96.15      102.61      7.04 o 
  -7   4   4       65.49       59.79      5.73 o 
  -6   4   4       18.61       16.43      4.57 o 
  -5   4   4      322.52      316.79      9.48 o 
  -4   4   4      112.35      121.00      5.20 o 
  -3   4   4        7.12        7.47      2.39 o 
  -2   4   4       43.23       49.49      3.15 o 
  -1   4   4        9.22       10.50      2.85 o 
   0   4   4      107.71      114.06      4.63 o 
   1   4   4      162.48      153.32      7.16 o 
   2   4   4        3.50        2.55      3.43 o 
   3   4   4       12.20        3.97      5.47 o 
   4   4   4        8.95        6.67      3.73 o 
   5   4   4       73.16       84.80      4.93 o 
   6   4   4       28.55       33.47      4.91 o 
   7   4   4        0.15       -3.67      3.67 o 
   8   4   4       33.80       31.23      5.28 o 
   9   4   4       75.36       68.75      5.51 o 
  10   4   4       32.94       28.59      8.23 o 
  11   4   4        3.61       -0.53      6.08 o 
  12   4   4        5.24       -4.95      4.95 o 
 -10   5   4        1.16        9.15      5.65 o 
  -9   5   4        0.22       -2.06      4.48 o 
  -8   5   4        6.62        8.28      5.08 o 
  -7   5   4       64.29       76.47      7.38 o 
  -6   5   4        2.86        7.64      5.20 o 
  -5   5   4       73.84       68.71     10.97 o 
  -4   5   4      113.92      115.65      7.50 o 
  -3   5   4       61.65       61.33      5.82 o 
  -2   5   4       82.78       92.68     10.91 o 
  -1   5   4       19.37       16.37      5.07 o 
   0   5   4        2.16       18.48      7.70 o 
   1   5   4       90.90       99.11      5.97 o 
   2   5   4       19.63       20.90      5.76 o 
   3   5   4       29.34       29.36      4.77 o 
   4   5   4       70.53       75.63      6.17 o 
   5   5   4        4.83        1.53      6.61 o 
   6   5   4        1.12       -1.74      4.99 o 
   7   5   4       34.58       39.22      5.71 o 
   8   5   4        1.33        3.74      4.80 o 
   9   5   4       17.78       16.47      6.02 o 
  10   5   4        0.04       -2.30      9.92 o 
  -7   6   4       26.12       40.29     10.76 o 
  -6   6   4        6.80        9.21      6.10 o 
  -5   6   4       12.21       12.65      5.08 o 
  -4   6   4        3.31       10.40      8.37 o 
  -3   6   4        1.87        1.41      7.91 o 
  -2   6   4        0.03        7.01      7.95 o 
  -1   6   4        0.23        4.35      8.03 o 
   0   6   4       19.62       44.69     10.65 o 
   1   6   4      188.55      182.61     17.91 o 
   2   6   4       49.19       40.85      7.56 o 
   3   6   4        7.16       19.65      6.01 o 
   4   6   4      103.45      101.93     11.00 o 
   5   6   4        5.04        2.54      5.59 o 
   6   6   4        1.38       -1.34      5.68 o 
   7   6   4        5.98       -2.11      5.52 o 
 -15   1   5       19.23       20.39      5.53 o 
 -14   1   5        1.00       -1.71      4.83 o 
 -13   1   5        0.99       -4.11      4.86 o 
 -12   1   5      147.42      154.55     12.20 o 
 -11   1   5        4.53        0.99      3.37 o 
 -10   1   5        2.05       -1.11      3.15 o 
  -9   1   5       15.50       17.15      3.29 o 
  -8   1   5        0.23       -2.57      2.57 o 
  -7   1   5      143.82      151.25      4.65 o 
  -6   1   5        0.34       -0.24      2.04 o 
  -5   1   5       24.49       27.29      2.49 o 
  -4   1   5       73.59       84.19      3.02 o 
  -3   1   5      116.01       97.09      2.77 o 
  -2   1   5       38.23       44.07      2.00 o 
  -1   1   5     8633.82     8353.49     84.69 o 
   0   1   5     8015.84     7921.02     89.82 o 
   1   1   5     4733.14     4676.49     54.67 o 
   2   1   5      690.21      673.94      9.83 o 
   3   1   5        9.44        8.66      1.79 o 
   4   1   5      405.08      411.83      6.68 o 
   5   1   5      111.08      114.93      2.91 o 
   6   1   5       23.41       32.36      3.67 o 
   7   1   5      274.57      279.69      5.89 o 
   8   1   5      187.53      169.09      4.48 o 
   9   1   5        0.08       -2.53      2.53 o 
  10   1   5      182.53      174.85      5.66 o 
  11   1   5      109.47      129.57      5.21 o 
  12   1   5       19.40       14.66      4.05 o 
  13   1   5       14.29       14.96      4.18 o 
  14   1   5       12.84       12.21      4.38 o 
  15   1   5        4.69        7.29      4.52 o 
 -14   2   5        0.00       -4.61      4.61 o 
 -13   2   5       25.19       34.21      7.96 o 
 -12   2   5       92.84      105.32      6.10 o 
 -11   2   5      186.95      164.02      7.68 o 
 -10   2   5       45.09       45.73      4.05 o 
  -9   2   5       62.80       69.82      4.25 o 
  -8   2   5       71.60       74.33      4.03 o 
  -7   2   5       38.55       42.33      3.26 o 
  -6   2   5       92.97      104.92      3.47 o 
  -5   2   5      191.36      192.52      4.22 o 
  -4   2   5      181.64      201.28      4.50 o 
  -3   2   5       43.52       41.31      2.38 o 
  -2   2   5      531.66      498.57      8.38 o 
  -1   2   5      197.25      197.77      4.05 o 
   0   2   5      134.21      143.44      4.36 o 
   1   2   5      623.87      591.75      8.06 o 
   2   2   5      366.50      328.83      5.31 o 
   3   2   5      137.53      127.48      4.06 o 
   4   2   5        0.29       -1.87      1.87 o 
   5   2   5       56.34       67.29      4.61 o 
   6   2   5      451.33      460.94      7.78 o 
   7   2   5      417.78      408.94      8.36 o 
   8   2   5      142.99      145.11      4.86 o 
   9   2   5       79.05       86.04      4.21 o 
  10   2   5        8.64        3.22      3.13 o 
  11   2   5       36.21       49.42      4.78 o 
  12   2   5       75.28       68.72     10.67 o 
  13   2   5        0.26       -4.33      4.33 o 
  14   2   5        2.00        0.83      4.80 o 
 -14   3   5        0.27        2.51      7.14 o 
 -13   3   5        3.99       10.62      6.02 o 
 -12   3   5       16.89       14.11      7.06 o 
 -11   3   5       35.82       28.59      5.73 o 
 -10   3   5       48.11       60.06      6.64 o 
  -9   3   5      165.40      166.60     15.43 o 
  -8   3   5      370.78      388.53      8.17 o 
  -7   3   5       50.64       58.31      3.76 o 
  -6   3   5       87.07       93.14      5.42 o 
  -5   3   5      157.92      151.38      4.74 o 
  -4   3   5        5.90        5.60      2.16 o 
  -3   3   5       32.46       39.14      2.69 o 
  -2   3   5       98.10       91.79      3.29 o 
  -1   3   5       35.30       42.89      2.25 o 
   0   3   5        2.40        1.27      2.17 o 
   1   3   5      247.38      246.17      5.78 o 
   2   3   5        3.10       -0.90      2.18 o 
   3   3   5      194.09      176.04      4.57 o 
   4   3   5        9.14       10.27      3.27 o 
   5   3   5      401.75      367.14      7.38 o 
   6   3   5       31.45       24.79      3.75 o 
   7   3   5       63.91       67.31      5.16 o 
   8   3   5      114.46      122.71      6.47 o 
   9   3   5       28.80       25.21      4.14 o 
  10   3   5        0.75       -3.68      3.68 o 
  11   3   5        9.72        8.65      4.46 o 
  12   3   5        0.00       -3.93      4.22 o 
  13   3   5        0.41       -5.49      5.98 o 
 -12   4   5       13.65        6.10      8.81 o 
 -11   4   5       46.94       50.62      6.98 o 
 -10   4   5       28.24       36.31      6.07 o 
  -9   4   5       32.25       24.25      4.86 o 
  -8   4   5       76.48       71.91      5.80 o 
  -7   4   5       38.93       33.58      4.64 o 
  -6   4   5       26.39       18.74      4.28 o 
  -5   4   5       82.33       97.44      4.66 o 
  -4   4   5      292.89      305.53      6.69 o 
  -3   4   5       19.93       23.78      2.96 o 
  -2   4   5        0.12       -1.31      2.33 o 
  -1   4   5      111.08      112.89      4.86 o 
   0   4   5       17.88       12.51      3.64 o 
   1   4   5       28.47       34.29      3.95 o 
   2   4   5      105.44      111.53      5.79 o 
   3   4   5      166.82      154.45      6.45 o 
   4   4   5       49.83       52.09      5.08 o 
   5   4   5        5.25        4.07      3.58 o 
   6   4   5        6.11       -0.34      3.99 o 
   7   4   5      167.48      157.51      7.14 o 
   8   4   5       24.32       24.29      4.37 o 
   9   4   5       11.21        8.05      4.16 o 
  10   4   5        3.20       -4.29      4.50 o 
  11   4   5       22.47       27.16      5.94 o 
  12   4   5       27.43       33.33      6.54 o 
 -10   5   5        0.01       -1.09      5.16 o 
  -9   5   5        0.77       -2.71      4.82 o 
  -8   5   5        0.28       -0.26      4.24 o 
  -7   5   5        7.07        7.54      4.53 o 
  -6   5   5       16.14       18.24      5.13 o 
  -5   5   5       15.85       18.60      5.31 o 
  -4   5   5       34.24       29.72      5.40 o 
  -3   5   5        1.07       -3.68      3.68 o 
  -2   5   5       13.76       18.74      4.37 o 
  -1   5   5       21.32       91.28     13.42 o 
   0   5   5      449.69      492.24     14.52 o 
   1   5   5      438.76      436.33     16.54 o 
   2   5   5       50.36       54.83      5.38 o 
   3   5   5       43.20       41.16      4.63 o 
   4   5   5        5.58        5.58      3.50 o 
   5   5   5       70.91       81.51      6.65 o 
   6   5   5        1.42        1.40      4.94 o 
   7   5   5      136.67      112.74      8.59 o 
   8   5   5       91.01       84.09      6.96 o 
   9   5   5       13.76        7.49     10.57 o 
  10   5   5        4.26       -0.92      7.58 o 
  -7   6   5        6.61        6.63      6.06 o 
  -6   6   5        0.29        8.07     11.05 o 
  -5   6   5        0.00       16.30      8.65 o 
  -4   6   5        0.28        0.40      8.53 o 
  -3   6   5        9.75       13.14      8.59 o 
  -2   6   5       27.77       34.96      9.79 o 
  -1   6   5        2.12        8.63      8.27 o 
   0   6   5        0.00        7.08      8.09 o 
   1   6   5        9.23       16.47      9.29 o 
   2   6   5       40.98       38.65      5.65 o 
   3   6   5       67.61       68.30      6.72 o 
   4   6   5        2.84        8.54      5.63 o 
   5   6   5        0.01        5.90      5.76 o 
   6   6   5        0.71       -3.48      5.83 o 
   7   6   5        2.89       -2.67      4.45 o 
 -15   0   6        8.91        8.58      7.58 o 
 -14   0   6        0.01        1.58      6.59 o 
 -13   0   6        8.45        9.67      5.48 o 
 -12   0   6       12.62        3.23      5.24 o 
 -11   0   6       22.08       25.72      5.67 o 
 -10   0   6       19.04       18.60      5.51 o 
  -9   0   6       98.88      101.02      7.06 o 
  -8   0   6        7.04       -0.22      4.56 o 
  -7   0   6      318.45      332.48     10.20 o 
  -6   0   6      540.77      507.06     12.54 o 
  -5   0   6      358.74      377.40     10.16 o 
  -4   0   6        0.33        4.31      5.01 o 
  -3   0   6       20.21       12.15      3.19 o 
  -2   0   6      544.72      614.63     15.50 o 
  -1   0   6      232.35      276.54      6.44 o 
   0   0   6      718.81      955.42     16.23 o 
   1   0   6        2.99        6.96      2.97 o 
   2   0   6      557.55      571.37     13.36 o 
   3   0   6      924.16      990.23     19.67 o 
   4   0   6      188.43      210.51      7.11 o 
   5   0   6      620.00      663.49     12.56 o 
   6   0   6      106.59      115.91      5.59 o 
   7   0   6       31.65       31.45      3.67 o 
   8   0   6       75.56       78.55      5.62 o 
   9   0   6       67.06       76.55      6.11 o 
  10   0   6      324.98      341.94     10.85 o 
  11   0   6      246.56      249.74      9.42 o 
  12   0   6      184.70      186.86     12.08 o 
  13   0   6       12.51        4.67      4.84 o 
  14   0   6        1.01        3.35      4.93 o 
  15   0   6        3.60        8.31      7.46 o 
 -15   1   6        1.10       -3.21      4.71 o 
 -14   1   6        5.80        1.18      4.42 o 
 -13   1   6       17.44       18.48      4.65 o 
 -12   1   6        2.57       -3.74      3.74 o 
 -11   1   6       24.91       23.39      3.93 o 
 -10   1   6      115.10      130.13      5.69 o 
  -9   1   6        6.70       11.10      3.42 o 
  -8   1   6        3.95        0.37      2.83 o 
  -7   1   6      232.80      223.60      5.41 o 
  -6   1   6      408.66      404.71      7.16 o 
  -5   1   6      164.28      162.23      4.18 o 
  -4   1   6       29.69       30.50      2.75 o 
  -3   1   6      364.46      353.79      5.59 o 
  -2   1   6       59.38       70.53      2.86 o 
  -1   1   6      113.36      118.77      3.02 o 
   0   1   6       21.00       31.99      3.34 o 
   1   1   6      697.72      686.84      9.32 o 
   2   1   6      316.52      306.12      5.81 o 
   3   1   6       81.72       86.26      3.66 o 
   4   1   6      126.25      132.25      3.65 o 
   5   1   6      282.58      309.70      5.46 o 
   6   1   6      228.58      236.23      4.73 o 
   7   1   6        4.14        2.78      2.37 o 
   8   1   6       79.54       89.03      3.87 o 
   9   1   6       77.93       79.41      3.96 o 
  10   1   6      326.21      308.74      7.15 o 
  11   1   6      218.89      219.83      6.25 o 
  12   1   6      118.85      119.74      6.17 o 
  13   1   6        0.20        0.27      4.61 o 
  14   1   6        1.02       -0.03      4.10 o 
 -14   2   6        1.13       -0.86      5.67 o 
 -13   2   6       12.82        5.45      5.04 o 
 -12   2   6       86.59       85.35      6.23 o 
 -11   2   6        4.07        2.32      3.48 o 
 -10   2   6       63.14       58.96      4.50 o 
  -9   2   6      486.14      500.49      9.16 o 
  -8   2   6      203.98      200.77      5.54 o 
  -7   2   6       19.28       27.97      2.77 o 
  -6   2   6      338.96      329.85      5.99 o 
  -5   2   6       71.16       75.42      3.24 o 
  -4   2   6       58.86       56.86      2.56 o 
  -3   2   6      544.57      541.17      7.34 o 
  -2   2   6     5787.60     5745.31     59.45 o 
  -1   2   6       86.82      103.57      3.03 o 
   0   2   6       81.58       86.50      3.12 o 
   1   2   6      531.28      538.01      7.10 o 
   2   2   6      134.88      122.86      2.84 o 
   3   2   6       48.77       50.64      2.54 o 
   4   2   6      166.84      170.19      6.91 o 
   5   2   6        1.71       -2.00      2.00 o 
   6   2   6       84.36       94.65      3.74 o 
   7   2   6      135.19      142.05      5.56 o 
   8   2   6        7.73       10.36      5.01 o 
   9   2   6      174.42      153.60      5.14 o 
  10   2   6       62.69       57.15      6.38 o 
  11   2   6       55.81       42.21      4.15 o 
  12   2   6       14.45       18.90      4.94 o 
  13   2   6        1.71       -4.34      4.34 o 
  14   2   6       14.76       13.14      5.23 o 
 -13   3   6        2.90       -1.68      6.70 o 
 -12   3   6        1.11       -4.37      4.37 o 
 -11   3   6       10.08        4.59      4.36 o 
 -10   3   6       23.72       19.33      4.56 o 
  -9   3   6        1.07        1.89      3.17 o 
  -8   3   6        0.00        0.21      2.53 o 
  -7   3   6      170.71      157.89      6.24 o 
  -6   3   6      137.42      139.99      5.43 o 
  -5   3   6       73.60       83.29      3.61 o 
  -4   3   6        3.35        0.53      2.44 o 
  -3   3   6        7.76        5.40      2.27 o 
  -2   3   6      121.42      117.20      3.81 o 
  -1   3   6       63.95       60.69      2.98 o 
   0   3   6       77.58       86.09      5.33 o 
   1   3   6        0.23       -0.02      2.49 o 
   2   3   6       66.15       75.17      3.43 o 
   3   3   6      106.06      108.19      3.87 o 
   4   3   6       46.65       38.58      3.58 o 
   5   3   6        2.39       -1.56      3.04 o 
   6   3   6      145.78      145.14      6.88 o 
   7   3   6        0.04       -0.17      3.61 o 
   8   3   6        8.82        9.16      4.02 o 
   9   3   6        2.75       -2.17      3.46 o 
  10   3   6        6.27        3.83      3.77 o 
  11   3   6       19.19       12.84      4.61 o 
  12   3   6        0.25        0.75      4.43 o 
  13   3   6        8.72        8.22      4.88 o 
 -12   4   6       16.36       13.80      6.37 o 
 -11   4   6        0.01       -1.66      5.47 o 
 -10   4   6        7.38        7.34      5.23 o 
  -9   4   6       37.33       33.25      6.29 o 
  -8   4   6      137.43      130.62      8.28 o 
  -7   4   6        3.71       -0.13      2.97 o 
  -6   4   6       64.16       63.90      7.81 o 
  -5   4   6      194.40      192.23      5.80 o 
  -4   4   6        0.12       -2.48      2.52 o 
  -3   4   6       25.41       27.39      3.04 o 
  -2   4   6      247.29      241.80      5.51 o 
  -1   4   6      551.35      509.64     13.63 o 
   0   4   6      167.92      155.44      6.49 o 
   1   4   6       47.37       52.70      4.42 o 
   2   4   6       37.03       31.03      4.46 o 
   3   4   6       15.77       10.27      5.47 o 
   4   4   6      114.38      118.64      6.61 o 
   5   4   6      166.84      160.49      6.24 o 
   6   4   6      130.66      112.88      6.79 o 
   7   4   6       69.46       62.87      5.92 o 
   8   4   6        0.81        2.10      4.41 o 
   9   4   6        1.00       -3.61      3.94 o 
  10   4   6       43.08       41.37      5.47 o 
  11   4   6        2.82        4.40      5.11 o 
  12   4   6        9.98        5.32      5.53 o 
 -10   5   6        5.29       17.36      6.21 o 
  -9   5   6        7.51        7.89      5.37 o 
  -8   5   6       30.55       35.34      6.02 o 
  -7   5   6       72.95       77.86      6.62 o 
  -6   5   6        6.68        6.77      4.80 o 
  -5   5   6        2.45        8.58      4.55 o 
  -4   5   6        7.03        9.21      4.06 o 
  -3   5   6       24.62       23.11      5.66 o 
  -2   5   6      230.13      226.59     16.13 o 
  -1   5   6       11.69       22.54      5.02 o 
   0   5   6       11.53       12.44      3.76 o 
   1   5   6       19.61       19.24      4.04 o 
   2   5   6       46.83       36.72      4.56 o 
   3   5   6        5.56        5.38      3.77 o 
   4   5   6       25.41       26.36      4.95 o 
   5   5   6        7.62       10.10      4.42 o 
   6   5   6        2.57        6.14      4.44 o 
   7   5   6        0.68       -1.30      5.83 o 
   8   5   6        0.29       -3.80      3.80 o 
   9   5   6       10.84       10.77      4.57 o 
  10   5   6        0.03       -4.27      4.27 o 
  -7   6   6        0.84       10.90      5.47 o 
  -6   6   6       50.52       82.15     11.09 o 
  -5   6   6        1.91        4.29      6.53 o 
  -4   6   6       27.45       45.08      8.25 o 
  -3   6   6        7.39        3.93      6.89 o 
  -2   6   6       22.24       35.98      7.93 o 
  -1   6   6       15.61       25.01      7.76 o 
   0   6   6        3.98        1.16      3.83 o 
   1   6   6        0.24       -3.35      4.09 o 
   2   6   6        2.55        9.93      6.06 o 
   3   6   6       12.00       22.76      5.33 o 
   4   6   6       21.54       31.91      6.58 o 
   5   6   6       11.65       16.31      6.16 o 
   6   6   6        7.55        5.45      5.18 o 
 -14   1   7        0.00       -3.38      4.27 o 
 -13   1   7       37.53       38.47      6.45 o 
 -12   1   7       58.91       57.29      5.03 o 
 -11   1   7      303.43      301.52      9.72 o 
 -10   1   7       98.83       88.99      5.19 o 
  -9   1   7      255.71      263.97      8.80 o 
  -8   1   7        2.46        1.82      3.16 o 
  -7   1   7       70.29       88.29      4.15 o 
  -6   1   7      265.54      279.58      6.88 o 
  -5   1   7       31.49       38.81      3.10 o 
  -4   1   7      347.30      318.98      5.58 o 
  -3   1   7      265.76      304.65      5.30 o 
  -2   1   7      110.31      116.33      3.34 o 
  -1   1   7     1662.16     1680.75     19.16 o 
   0   1   7     1683.60     1688.75     20.70 o 
   1   1   7        0.58       -1.23      1.78 o 
   2   1   7      190.03      187.33      4.54 o 
   3   1   7      109.22      116.94      3.70 o 
   4   1   7      397.49      394.58      6.54 o 
   5   1   7        0.12       -1.98      1.98 o 
   6   1   7      220.71      230.63      4.55 o 
   7   1   7       51.74       60.29      3.60 o 
   8   1   7       49.57       59.90      3.82 o 
   9   1   7      157.01      168.24      5.06 o 
  10   1   7      294.48      266.79      6.73 o 
  11   1   7      144.74      144.45      8.97 o 
  12   1   7       11.74       15.23      4.23 o 
  13   1   7        6.50        6.83      4.08 o 
  14   1   7        2.82        8.69      4.43 o 
 -14   2   7        0.09       -4.82      7.98 o 
 -13   2   7       38.25       38.74      6.06 o 
 -12   2   7        0.06        2.11      4.21 o 
 -11   2   7       19.76       20.96      4.37 o 
 -10   2   7        0.00        4.54      3.31 o 
  -9   2   7       45.51       45.05      4.47 o 
  -8   2   7        6.84        3.51      3.04 o 
  -7   2   7        2.25        2.47      2.24 o 
  -6   2   7        4.48        4.81      2.20 o 
  -5   2   7        0.92       -1.76      1.76 o 
  -4   2   7       69.14       69.07      3.56 o 
  -3   2   7      502.19      469.48      6.81 o 
  -2   2   7      155.79      152.25      3.61 o 
  -1   2   7      119.71      112.03      3.93 o 
   0   2   7       34.77       35.58      2.29 o 
   1   2   7      902.97      883.98     11.22 o 
   2   2   7     1880.52     1837.01     22.05 o 
   3   2   7      421.30      429.79      6.56 o 
   4   2   7       14.71       11.49      2.68 o 
   5   2   7       70.67       75.70      3.98 o 
   6   2   7       27.09       31.05      3.01 o 
   7   2   7        6.61        8.00      2.87 o 
   8   2   7        4.41       -1.08      4.07 o 
   9   2   7       66.51       66.66      4.92 o 
  10   2   7       17.56       20.59      3.34 o 
  11   2   7        9.50        6.39      4.54 o 
  12   2   7       20.37       28.91      5.48 o 
  13   2   7       12.62       24.22      5.61 o 
  14   2   7        6.58       -2.02      4.65 o 
 -13   3   7       23.04       32.43      5.89 o 
 -12   3   7       19.81       16.76      5.00 o 
 -11   3   7       19.61       14.26      5.44 o 
 -10   3   7        0.43        6.78      4.26 o 
  -9   3   7      199.98      189.02      9.13 o 
  -8   3   7       83.91       95.32      6.48 o 
  -7   3   7      209.68      193.47      5.37 o 
  -6   3   7       29.96       32.14      3.09 o 
  -5   3   7       35.00       37.31      3.05 o 
  -4   3   7        6.70        5.03      2.36 o 
  -3   3   7      104.18      111.01      3.57 o 
  -2   3   7       80.89       83.52      4.25 o 
  -1   3   7        0.79        1.51      1.96 o 
   0   3   7       52.02       55.17      3.11 o 
   1   3   7        0.02       -0.27      3.04 o 
   2   3   7       74.47       67.46      3.56 o 
   3   3   7        3.54        3.99      2.14 o 
   4   3   7      235.67      213.45      5.25 o 
   5   3   7      191.43      157.26      5.46 o 
   6   3   7       12.56        8.49      4.66 o 
   7   3   7        4.83       -0.98      3.81 o 
   8   3   7       54.41       51.75      5.15 o 
   9   3   7      110.97       95.98      6.35 o 
  10   3   7      114.63      118.17      7.60 o 
  11   3   7       55.08       57.25      5.89 o 
  12   3   7        7.30        2.80      4.55 o 
  13   3   7       15.27       11.50      5.24 o 
 -12   4   7        1.05       -4.54      6.32 o 
 -11   4   7       15.83       19.09      6.02 o 
 -10   4   7        0.38       -0.20      5.23 o 
  -9   4   7       21.87       30.10      4.41 o 
  -8   4   7       76.54       86.74      9.18 o 
  -7   4   7        5.66        2.91      3.17 o 
  -6   4   7       20.45       30.73      3.70 o 
  -5   4   7      258.61      254.32      8.15 o 
  -4   4   7       12.55        9.84      2.87 o 
  -3   4   7       22.45       17.95      3.00 o 
  -2   4   7       90.92       91.57      4.10 o 
  -1   4   7       12.21       17.17      3.86 o 
   0   4   7        3.35        7.13      3.65 o 
   1   4   7      236.41      202.49      9.00 o 
   2   4   7      413.48      362.17     10.02 o 
   3   4   7      228.72      221.14      7.94 o 
   4   4   7       20.66       17.42      4.55 o 
   5   4   7      102.63      106.67     11.37 o 
   6   4   7       56.78       62.92      5.80 o 
   7   4   7      100.41       97.61      6.05 o 
   8   4   7      121.79      119.01      6.74 o 
   9   4   7      226.66      224.32      7.53 o 
  10   4   7        4.77        1.68      5.56 o 
  11   4   7       16.82       14.70      5.49 o 
  -9   5   7        6.36       11.69      5.58 o 
  -8   5   7       20.03       15.44      5.62 o 
  -7   5   7        9.15       14.33     10.17 o 
  -6   5   7        0.00        7.15      5.20 o 
  -5   5   7       13.14       17.43      5.22 o 
  -4   5   7       12.80       12.92      3.34 o 
  -3   5   7        6.33        6.24      2.98 o 
  -2   5   7        7.14        7.99      4.27 o 
  -1   5   7       10.73        6.40      4.15 o 
   0   5   7       12.15       11.22      3.95 o 
   1   5   7        3.80        9.18      3.81 o 
   2   5   7        2.17       -3.58      3.58 o 
   3   5   7        1.00       -2.92      3.80 o 
   4   5   7        0.65        1.84      4.41 o 
   5   5   7        0.00       -3.81      4.48 o 
   6   5   7        0.75       -0.73      4.34 o 
   7   5   7        7.52        8.26      4.70 o 
   8   5   7        0.05        3.32      4.90 o 
   9   5   7       29.71       26.95      5.30 o 
  -6   6   7        3.35       17.80      7.13 o 
  -5   6   7        0.38        0.38      6.44 o 
  -4   6   7        3.76        6.40      6.87 o 
  -3   6   7        4.45       12.00      8.63 o 
  -2   6   7        0.99        0.07      6.60 o 
  -1   6   7        1.02        9.99      8.14 o 
   0   6   7       25.05       35.40      8.44 o 
   1   6   7        0.39        0.73      4.66 o 
   2   6   7       60.26       65.09      6.67 o 
   3   6   7       11.47        7.74      7.06 o 
   4   6   7       31.19       36.42      7.32 o 
   5   6   7        4.10        4.02      5.84 o 
   6   6   7        2.21       -4.94      4.94 o 
 -14   0   8        4.73        5.68     10.42 o 
 -13   0   8       58.79       55.09      7.38 o 
 -12   0   8      223.08      225.09     10.40 o 
 -11   0   8      111.48      114.85      8.36 o 
 -10   0   8      166.15      165.01     12.10 o 
  -9   0   8       18.58       15.26      5.56 o 
  -8   0   8       42.41       53.46      5.92 o 
  -7   0   8      328.87      335.54     10.63 o 
  -6   0   8      104.13      102.66      6.71 o 
  -5   0   8        0.11       -1.85      4.16 o 
  -4   0   8       50.17       53.48      5.06 o 
  -3   0   8      202.82      205.59      6.33 o 
  -2   0   8       19.99       25.45      3.29 o 
  -1   0   8       67.57       74.55      4.22 o 
   0   0   8       10.32        5.75      2.74 o 
   1   0   8        2.96        8.75      3.92 o 
   2   0   8        0.08        0.15      3.16 o 
   3   0   8        3.09        0.11      3.17 o 
   4   0   8      957.87      955.15     19.92 o 
   5   0   8        0.43       -2.70      2.70 o 
   6   0   8        4.82        1.80      2.96 o 
   7   0   8       84.61       90.32      7.15 o 
   8   0   8      112.59      121.38      6.11 o 
   9   0   8        9.82        8.29      5.81 o 
  10   0   8       66.36       78.27      6.72 o 
  11   0   8        0.51       -5.41      5.41 o 
  12   0   8       87.39       84.12      7.34 o 
  13   0   8       93.31      114.79     10.38 o 
  14   0   8        2.14        3.65      7.18 o 
 -14   1   8        0.40        0.94      4.36 o 
 -13   1   8       37.13       33.44      5.16 o 
 -12   1   8       20.95       21.59      4.33 o 
 -11   1   8       31.09       21.65      4.17 o 
 -10   1   8        9.65       15.30      3.82 o 
  -9   1   8        2.53        1.31      3.42 o 
  -8   1   8      474.60      486.61     10.48 o 
  -7   1   8      608.75      610.30     10.12 o 
  -6   1   8       40.80       49.82      3.42 o 
  -5   1   8       15.60       17.59      2.64 o 
  -4   1   8        8.87       10.63      2.17 o 
  -3   1   8      118.84      117.81      4.18 o 
  -2   1   8      241.64      233.89      4.68 o 
  -1   1   8     1338.17     1323.07     15.78 o 
   0   1   8     3036.93     3072.24     33.68 o 
   1   1   8       89.58      111.65      4.43 o 
   2   1   8      766.28      815.93     11.31 o 
   3   1   8      137.66      121.14      4.03 o 
   4   1   8      359.63      352.98      6.33 o 
   5   1   8        7.73        5.19      3.18 o 
   6   1   8       10.18       12.44      2.54 o 
   7   1   8       49.61       52.48      2.99 o 
   8   1   8       68.79       71.40      4.19 o 
   9   1   8      329.31      338.22      7.07 o 
  10   1   8        1.65       -2.71      2.71 o 
  11   1   8      188.15      194.95      7.12 o 
  12   1   8        1.27       -0.66      3.82 o 
  13   1   8        6.30        8.50      4.33 o 
  14   1   8        0.18       -3.75      3.75 o 
 -14   2   8       15.07       20.36      6.06 o 
 -13   2   8        4.48        5.69      4.39 o 
 -12   2   8       89.45       84.23      6.22 o 
 -11   2   8       28.92       27.63      4.25 o 
 -10   2   8        3.15        4.92      3.32 o 
  -9   2   8        8.75        6.54      3.29 o 
  -8   2   8        3.61        3.73      3.14 o 
  -7   2   8      203.62      211.46      5.75 o 
  -6   2   8      196.22      205.85      5.43 o 
  -5   2   8      349.71      357.16      6.87 o 
  -4   2   8      147.41      145.23      3.81 o 
  -3   2   8       28.96       23.39      2.33 o 
  -2   2   8      282.26      267.28      5.20 o 
  -1   2   8     1532.08     1483.79     17.90 o 
   0   2   8      245.90      250.95      5.31 o 
   1   2   8       78.09       83.83      3.24 o 
   2   2   8      598.21      554.03      7.82 o 
   3   2   8        8.50       10.83      1.88 o 
   4   2   8       73.63       93.66      6.56 o 
   5   2   8      246.29      234.36      5.26 o 
   6   2   8        0.14        2.53      2.23 o 
   7   2   8        3.28       -0.58      2.78 o 
   8   2   8       87.29       91.22      5.18 o 
   9   2   8      565.30      540.00     10.75 o 
  10   2   8       21.13       21.52      3.36 o 
  11   2   8       19.18       12.71      4.77 o 
  12   2   8       40.99       26.63      5.43 o 
  13   2   8       10.35       14.38      5.15 o 
 -13   3   8        3.80        7.50      5.46 o 
 -12   3   8        2.44        1.70      5.47 o 
 -11   3   8        4.31        2.01      4.70 o 
 -10   3   8        1.87        2.52      3.58 o 
  -9   3   8       53.21       50.78      6.49 o 
  -8   3   8        8.89       11.13      3.14 o 
  -7   3   8       39.45       43.75      3.88 o 
  -6   3   8      385.70      376.19      7.15 o 
  -5   3   8        3.60        4.99      2.58 o 
  -4   3   8        0.20       -2.33      2.33 o 
  -3   3   8       97.92       93.18      3.87 o 
  -2   3   8       11.07        9.58      2.22 o 
  -1   3   8       18.73       17.41      2.40 o 
   0   3   8        0.33       -1.92      1.92 o 
   1   3   8      153.89      154.77      4.74 o 
   2   3   8      177.71      166.18      4.95 o 
   3   3   8       65.26       64.60      3.59 o 
   4   3   8      340.36      311.85      7.03 o 
   5   3   8       28.89       20.02      3.59 o 
   6   3   8       16.72       12.09      4.11 o 
   7   3   8        2.99        3.20      3.88 o 
   8   3   8        4.26        5.72      4.00 o 
   9   3   8        1.49       -3.74      3.74 o 
  10   3   8        3.56        4.49      3.90 o 
  11   3   8       34.16       23.61      4.76 o 
  12   3   8        0.02       -0.58      4.38 o 
 -11   4   8       13.38        5.39      6.35 o 
 -10   4   8       11.12        9.79      5.65 o 
  -9   4   8       45.55       39.38      5.05 o 
  -8   4   8       34.95       36.79      4.69 o 
  -7   4   8       95.98       98.40      5.89 o 
  -6   4   8      210.02      195.38      9.14 o 
  -5   4   8       59.55       59.66      3.96 o 
  -4   4   8        2.72        5.93      2.86 o 
  -3   4   8       45.08       47.60      5.03 o 
  -2   4   8        4.38        3.81      2.92 o 
  -1   4   8        9.11       10.35      3.81 o 
   0   4   8       61.43       61.48      5.99 o 
   1   4   8       25.57       26.53      4.68 o 
   2   4   8        1.06       -3.92      3.92 o 
   3   4   8        6.25        6.57      4.10 o 
   4   4   8       29.89       30.18      7.20 o 
   5   4   8       96.83      101.49      7.86 o 
   6   4   8       40.21       52.91      6.25 o 
   7   4   8        0.28       -0.80      4.46 o 
   8   4   8        5.63        1.86      4.06 o 
   9   4   8        4.94        3.23      4.25 o 
  10   4   8       47.64       51.59      5.25 o 
  11   4   8       27.09       28.77      5.00 o 
  -9   5   8        8.99       15.08      5.98 o 
  -8   5   8        4.28        4.29      6.65 o 
  -7   5   8       35.42       22.40      6.62 o 
  -6   5   8        9.38       11.01      5.48 o 
  -5   5   8        0.09       -2.50      3.20 o 
  -4   5   8        0.75        4.35      3.40 o 
  -3   5   8        1.33        5.27      3.11 o 
  -2   5   8       30.17       34.02      5.25 o 
  -1   5   8       14.88       27.66      5.07 o 
   0   5   8      108.32      100.41      5.99 o 
   1   5   8        6.71       12.67      7.23 o 
   2   5   8       11.53        8.15      4.23 o 
   3   5   8        5.27       -1.34      4.35 o 
   4   5   8        5.02        0.40      4.99 o 
   5   5   8        8.45        2.84      5.51 o 
   6   5   8       22.89       22.81      8.07 o 
   7   5   8       23.54       22.05      5.57 o 
   8   5   8       29.87       27.93      6.05 o 
   9   5   8        1.14       -3.05      4.45 o 
  -5   6   8       18.75       23.30     13.98 o 
  -4   6   8       15.19       16.04      7.51 o 
  -3   6   8        4.29       14.54     13.24 o 
  -2   6   8        0.02        6.41      6.99 o 
  -1   6   8        8.12       16.98      5.14 o 
   0   6   8        1.82        3.38      4.97 o 
   1   6   8        2.37       -2.57      5.10 o 
   2   6   8       12.17       19.00      7.06 o 
   3   6   8        9.59       17.26      6.24 o 
   4   6   8        0.77        2.46      5.63 o 
   5   6   8       14.69       16.68      5.71 o 
 -14   1   9        3.50        5.75      4.69 o 
 -13   1   9        6.04        4.16      4.54 o 
 -12   1   9       17.96       18.44      4.32 o 
 -11   1   9        0.57        0.52      4.75 o 
 -10   1   9       10.48       11.57      3.78 o 
  -9   1   9        4.57        2.02      3.51 o 
  -8   1   9       92.22       87.47      8.03 o 
  -7   1   9      359.75      356.28      7.41 o 
  -6   1   9       99.92      113.11      5.10 o 
  -5   1   9      103.17      104.98      4.34 o 
  -4   1   9       49.74       57.43      3.60 o 
  -3   1   9      156.77      164.29      4.61 o 
  -2   1   9      586.05      616.77      8.87 o 
  -1   1   9       89.67      109.50      4.11 o 
   0   1   9      458.03      501.14      8.85 o 
   1   1   9      718.02      739.55     10.77 o 
   2   1   9     1019.34     1018.82     13.81 o 
   3   1   9      241.75      231.15      5.53 o 
   4   1   9     1111.39     1122.31     15.28 o 
   5   1   9      451.52      444.82      8.99 o 
   6   1   9       25.28       25.61      2.97 o 
   7   1   9       30.88       31.87      3.17 o 
   8   1   9       94.39       89.21      4.72 o 
   9   1   9        5.41        4.03      3.01 o 
  10   1   9        0.12       -0.93      2.87 o 
  11   1   9      103.76      116.41      6.24 o 
  12   1   9       14.54       13.46      4.41 o 
  13   1   9        1.32        9.55      4.38 o 
 -13   2   9       16.64       21.58      5.01 o 
 -12   2   9        1.06       -2.62      4.08 o 
 -11   2   9        6.09        1.92      3.53 o 
 -10   2   9       70.48       65.38      5.95 o 
  -9   2   9       34.87       38.45      5.32 o 
  -8   2   9      120.86      127.62      8.42 o 
  -7   2   9      236.13      248.41      6.39 o 
  -6   2   9       59.29       70.30      4.18 o 
  -5   2   9        2.19       -2.26      2.37 o 
  -4   2   9        6.72        4.59      2.38 o 
  -3   2   9       55.09       59.00      3.25 o 
  -2   2   9     1328.22     1244.22     16.71 o 
  -1   2   9      981.62      986.63     13.74 o 
   0   2   9      323.46      325.98      6.20 o 
   1   2   9      171.36      166.39      4.35 o 
   2   2   9      273.03      261.19      5.39 o 
   3   2   9       63.20       69.92      3.28 o 
   4   2   9      518.41      472.97      7.67 o 
   5   2   9       67.99       70.76      3.70 o 
   6   2   9       64.08       59.20      3.51 o 
   7   2   9       25.54       26.95      3.61 o 
   8   2   9      211.55      222.66      6.47 o 
   9   2   9        6.28        5.62      3.34 o 
  10   2   9       10.72       12.96      4.17 o 
  11   2   9        0.00       -3.92      3.92 o 
  12   2   9        3.29        7.23      5.42 o 
  13   2   9        1.23        2.06      4.98 o 
 -12   3   9        0.51        7.07      5.06 o 
 -11   3   9       16.29       22.69      5.50 o 
 -10   3   9       18.15       17.31      4.45 o 
  -9   3   9        4.31        3.61      3.05 o 
  -8   3   9       45.27       50.29      6.21 o 
  -7   3   9       86.95       91.47      6.25 o 
  -6   3   9      174.81      177.65      6.12 o 
  -5   3   9       45.84       52.07      3.61 o 
  -4   3   9       32.99       35.61      3.64 o 
  -3   3   9        0.88       -1.22      2.51 o 
  -2   3   9       24.69       22.95      2.66 o 
  -1   3   9        2.59        1.96      3.26 o 
   0   3   9        1.42        1.85      2.67 o 
   1   3   9      116.44      121.48      4.09 o 
   2   3   9       22.92       19.49      3.04 o 
   3   3   9       77.15       80.11     10.16 o 
   4   3   9       33.64       36.11      3.51 o 
   5   3   9       29.16       31.63      3.54 o 
   6   3   9      230.79      234.49      6.62 o 
   7   3   9        0.24        2.00      3.90 o 
   8   3   9       39.84       32.50      5.15 o 
   9   3   9        3.38       -0.14      4.88 o 
  10   3   9       12.16        2.81      3.87 o 
  11   3   9        0.11        2.86      4.01 o 
  12   3   9        4.19        0.98      5.97 o 
 -11   4   9       11.83        7.00      6.91 o 
 -10   4   9       59.14       70.66      7.52 o 
  -9   4   9       19.92       34.89      5.00 o 
  -8   4   9      127.20      128.94      7.27 o 
  -7   4   9       24.50       24.73      4.57 o 
  -6   4   9        0.18        0.94      3.61 o 
  -5   4   9       22.64       22.73      3.39 o 
  -4   4   9       17.92       16.97      3.20 o 
  -3   4   9       11.05       11.03      2.98 o 
  -2   4   9       26.38       21.89      3.39 o 
  -1   4   9      312.82      256.57      6.48 o 
   0   4   9       80.02       81.75      5.71 o 
   1   4   9      132.01      125.09      7.06 o 
   2   4   9      126.66      125.85      7.02 o 
   3   4   9      105.36      101.31      6.66 o 
   4   4   9       30.37       25.45      4.88 o 
   5   4   9        5.52        4.32      5.68 o 
   6   4   9      176.57      182.23      9.24 o 
   7   4   9       31.92       29.53      5.70 o 
   8   4   9        0.05       -4.73      4.73 o 
   9   4   9        4.46       -0.10      4.19 o 
  10   4   9        0.00        2.25      4.03 o 
  -8   5   9       26.95       30.17      7.01 o 
  -7   5   9       15.70       20.43      6.28 o 
  -6   5   9        1.51        7.42      8.71 o 
  -5   5   9        2.96        1.20      3.85 o 
  -4   5   9        0.76        9.55      4.84 o 
  -3   5   9        1.87        3.40      4.18 o 
  -2   5   9        0.05       -1.15      4.17 o 
  -1   5   9        0.00        6.89      3.99 o 
   0   5   9       33.72       51.71      7.93 o 
   1   5   9      107.27      101.92      8.96 o 
   2   5   9       61.61       62.71      5.61 o 
   3   5   9       81.75       76.08      8.39 o 
   4   5   9       87.14       83.27      9.43 o 
   5   5   9        3.54        0.31      5.58 o 
   6   5   9        2.75       -0.48      4.53 o 
   7   5   9        7.47        5.05      5.73 o 
   8   5   9       30.79       32.19      6.27 o 
  -4   6   9        6.11        8.68     11.53 o 
  -3   6   9        7.27       12.53      7.32 o 
  -2   6   9       10.81       14.58      7.78 o 
  -1   6   9       26.56       31.54      9.72 o 
   0   6   9       18.99       20.62      6.97 o 
   1   6   9        5.46       -2.03      4.85 o 
   2   6   9        3.17        4.52      5.31 o 
   3   6   9        0.59        7.12      5.91 o 
   4   6   9        1.17        0.63      6.01 o 
 -14   0  10       42.44       38.54      7.65 o 
 -13   0  10       59.51       59.92      7.80 o 
 -12   0  10        2.66        6.00      5.93 o 
 -11   0  10       17.76       20.11      6.02 o 
 -10   0  10        2.05        5.16      5.19 o 
  -9   0  10        9.08        5.93      5.20 o 
  -8   0  10      204.25      202.88      9.42 o 
  -7   0  10        6.98        3.03      4.88 o 
  -6   0  10      399.13      409.05     14.69 o 
  -5   0  10        0.01        0.41      4.02 o 
  -4   0  10       90.74      104.66      5.59 o 
  -3   0  10       55.20       68.17      4.83 o 
  -2   0  10     1015.08     1099.74     33.59 o 
  -1   0  10      873.18     1009.88     18.56 o 
   0   0  10      344.76      374.47      9.25 o 
   1   0  10      460.01      504.53     12.42 o 
   2   0  10        6.66       13.21      4.03 o 
   3   0  10      394.65      447.79     11.99 o 
   4   0  10      461.09      475.62     12.51 o 
   5   0  10      560.30      567.00     14.09 o 
   6   0  10       42.18       49.41      4.69 o 
   7   0  10       54.09       65.14      6.19 o 
   8   0  10       51.48       54.09      6.09 o 
   9   0  10      329.47      308.38      9.14 o 
  10   0  10      670.95      664.80     14.83 o 
  11   0  10       38.03       35.47      6.13 o 
  12   0  10       61.17       66.54      7.18 o 
  13   0  10       28.99       18.95      7.89 o 
 -13   1  10        3.62        4.77      4.26 o 
 -12   1  10       40.91       48.62      5.98 o 
 -11   1  10       79.97       83.34      6.47 o 
 -10   1  10      151.00      144.77      8.05 o 
  -9   1  10        7.17        1.91      3.58 o 
  -8   1  10       18.93       17.64      3.90 o 
  -7   1  10       12.32       10.60      3.96 o 
  -6   1  10      176.08      164.54      6.47 o 
  -5   1  10      266.98      252.47      5.52 o 
  -4   1  10      152.47      149.78      4.36 o 
  -3   1  10      312.44      298.93      5.88 o 
  -2   1  10       67.39       79.12      4.66 o 
  -1   1  10       43.13       56.83      3.11 o 
   0   1  10        0.15       -1.94      1.94 o 
   1   1  10       56.76       62.69      3.53 o 
   2   1  10       16.70       16.89      2.68 o 
   3   1  10       20.90       22.37      3.29 o 
   4   1  10       12.08       10.28      2.77 o 
   5   1  10      148.42      149.74      4.66 o 
   6   1  10       65.66       74.38      3.94 o 
   7   1  10        4.83        2.72      2.74 o 
   8   1  10       64.23       59.59      3.82 o 
   9   1  10       16.40       15.62      3.40 o 
  10   1  10        0.45        1.38      3.40 o 
  11   1  10       64.64       62.00      4.94 o 
  12   1  10       27.21       23.46      4.77 o 
  13   1  10        1.64       -1.02      4.28 o 
 -13   2  10       11.59       16.59      4.99 o 
 -12   2  10        3.66        3.29      4.53 o 
 -11   2  10        9.29        7.55      4.19 o 
 -10   2  10        1.65        1.43      3.62 o 
  -9   2  10       29.99       27.20      4.12 o 
  -8   2  10      193.08      199.36      6.63 o 
  -7   2  10       56.21       61.84      4.28 o 
  -6   2  10       22.59       26.48      3.56 o 
  -5   2  10       73.55       87.09      4.07 o 
  -4   2  10       18.38       13.82      2.72 o 
  -3   2  10      134.71      143.35      5.40 o 
  -2   2  10      380.63      348.78      7.02 o 
  -1   2  10      780.52      740.03     10.41 o 
   0   2  10        9.18        5.89      2.24 o 
   1   2  10      610.39      569.10      9.14 o 
   2   2  10       56.00       56.10      3.36 o 
   3   2  10       15.09       17.67      2.54 o 
   4   2  10       54.48       58.37      4.34 o 
   5   2  10       24.12       22.71      3.14 o 
   6   2  10       13.82       13.54      2.84 o 
   7   2  10        8.53        6.92      3.32 o 
   8   2  10       22.27       27.06      3.81 o 
   9   2  10       96.56       90.42      5.11 o 
  10   2  10       45.81       43.53      8.16 o 
  11   2  10        0.33       -1.94      7.26 o 
  12   2  10        6.84       10.55      5.37 o 
 -12   3  10        0.22        7.39      5.32 o 
 -11   3  10        2.60       -0.55      5.03 o 
 -10   3  10       16.00       20.79      4.04 o 
  -9   3  10        5.48        2.44      3.51 o 
  -8   3  10       11.57       12.67      3.44 o 
  -7   3  10       49.29       47.10      5.22 o 
  -6   3  10       27.91       25.13      3.58 o 
  -5   3  10       40.73       57.83      4.68 o 
  -4   3  10       31.53       37.92      4.46 o 
  -3   3  10      234.00      229.79      5.66 o 
  -2   3  10       40.98       36.51      3.80 o 
  -1   3  10       15.04       16.73      2.85 o 
   0   3  10        0.05        0.41      2.88 o 
   1   3  10        9.35        6.08      3.11 o 
   2   3  10       34.95       35.99      3.67 o 
   3   3  10       28.18       25.94      3.52 o 
   4   3  10       14.45        8.87      3.12 o 
   5   3  10      221.05      216.55      6.42 o 
   6   3  10        4.60        0.59      3.35 o 
   7   3  10        8.38       12.06      4.39 o 
   8   3  10       43.10       43.48      5.48 o 
   9   3  10        4.18        5.97      4.67 o 
  10   3  10        0.77       -4.04      4.04 o 
  11   3  10        1.81        5.64      4.37 o 
 -10   4  10        1.48       -3.94      4.69 o 
  -9   4  10        0.31       -4.23      4.23 o 
  -8   4  10        5.16        1.71      5.95 o 
  -7   4  10       45.90       52.16      9.45 o 
  -6   4  10       25.81       18.05      3.93 o 
  -5   4  10       94.65       85.81      6.00 o 
  -4   4  10       21.02       18.82      3.80 o 
  -3   4  10        0.49       -2.85      2.85 o 
  -2   4  10        4.87       -1.83      3.33 o 
  -1   4  10       43.04       45.56      4.00 o 
   0   4  10      163.01      152.75      6.69 o 
   1   4  10      202.18      186.52      7.82 o 
   2   4  10      113.87      120.53      7.16 o 
   3   4  10        1.20       -3.10      4.14 o 
   4   4  10        0.00       -5.62      5.62 o 
   5   4  10       50.79       42.22      7.05 o 
   6   4  10       21.28       21.96      3.55 o 
   7   4  10        7.87        5.67      5.06 o 
   8   4  10        4.19       -3.00      4.63 o 
   9   4  10       18.47       18.14      6.00 o 
  10   4  10        4.68        1.07      5.34 o 
  -8   5  10        3.18        2.39      6.09 o 
  -7   5  10        3.01       -4.58      5.49 o 
  -6   5  10       53.59       56.19      7.20 o 
  -5   5  10       58.72       62.49      8.93 o 
  -4   5  10       16.44       15.17      8.98 o 
  -3   5  10       99.61      110.33     12.67 o 
  -2   5  10        7.85       11.35      5.02 o 
  -1   5  10       32.82       35.87      4.98 o 
   0   5  10        0.63        2.90      4.01 o 
   1   5  10        7.08       11.06      4.38 o 
   2   5  10       41.87       44.70      5.24 o 
   3   5  10       34.10       33.03      5.61 o 
   4   5  10       20.00       20.97      9.42 o 
   5   5  10        0.41       -5.08      5.08 o 
   6   5  10       14.59       10.34      5.57 o 
   7   5  10        0.48        4.29      7.77 o 
  -2   6  10        4.46        6.18      5.02 o 
  -1   6  10       27.15       27.40      6.08 o 
   0   6  10       14.85       15.21      6.31 o 
   1   6  10        6.73       11.47      5.47 o 
   2   6  10       18.49       19.64      5.91 o 
 -13   1  11       14.80       15.32      4.59 o 
 -12   1  11       22.86       23.30      4.68 o 
 -11   1  11        4.07       -0.74      3.94 o 
 -10   1  11        0.02       -2.61      3.55 o 
  -9   1  11       56.66       56.98      5.81 o 
  -8   1  11        3.67        5.44      3.61 o 
  -7   1  11        2.05       -3.54      3.54 o 
  -6   1  11       71.21       70.30      5.95 o 
  -5   1  11      148.88      145.42      4.73 o 
  -4   1  11        3.25        2.11      2.46 o 
  -3   1  11        7.57       11.80      2.70 o 
  -2   1  11      142.25      161.56      4.72 o 
  -1   1  11      255.32      260.09      5.62 o 
   0   1  11       91.35      102.20      4.74 o 
   1   1  11        3.67        2.34      2.53 o 
   2   1  11       17.89       21.09      2.95 o 
   3   1  11       11.29        8.51      2.65 o 
   4   1  11      130.31      139.81      5.25 o 
   5   1  11      108.76      122.97      5.24 o 
   6   1  11       30.95       39.06      3.61 o 
   7   1  11       13.93       12.71      2.96 o 
   8   1  11        4.51       -2.30      2.75 o 
   9   1  11      162.59      153.68      6.75 o 
  10   1  11       23.76       15.35      3.93 o 
  11   1  11       35.91       30.22      5.08 o 
  12   1  11       52.94       53.73      5.40 o 
 -12   2  11       23.92       31.13      6.94 o 
 -11   2  11        6.21        3.72      3.97 o 
 -10   2  11       74.95       71.57      5.42 o 
  -9   2  11        4.68        3.50      3.67 o 
  -8   2  11       10.36        7.34      3.75 o 
  -7   2  11        0.57       -1.13      3.17 o 
  -6   2  11        3.75        2.57      3.21 o 
  -5   2  11       16.28       18.25      3.10 o 
  -4   2  11       65.31       70.33      5.11 o 
  -3   2  11       44.49       50.70      3.54 o 
  -2   2  11       80.82       85.07      4.35 o 
  -1   2  11       67.03       69.73      5.11 o 
   0   2  11        7.97        9.43      2.53 o 
   1   2  11      118.04      119.46      5.25 o 
   2   2  11        7.34        2.51      2.65 o 
   3   2  11       31.31       35.73      3.07 o 
   4   2  11        1.93        0.75      2.61 o 
   5   2  11      132.91      138.52      5.15 o 
   6   2  11       80.91       82.92      7.28 o 
   7   2  11      130.52      136.49      5.71 o 
   8   2  11       41.79       53.40      4.45 o 
   9   2  11       22.68       24.23      5.13 o 
  10   2  11        2.42        6.29      4.88 o 
  11   2  11       13.72        9.71      4.55 o 
  12   2  11        6.98        2.88      4.77 o 
 -11   3  11        3.44        0.84      4.01 o 
 -10   3  11        2.10       -0.73      3.53 o 
  -9   3  11       41.55       39.60      4.90 o 
  -8   3  11       25.33       25.50      4.58 o 
  -7   3  11       49.02       48.97      4.26 o 
  -6   3  11      280.25      254.52     12.52 o 
  -5   3  11       22.73       23.95      3.64 o 
  -4   3  11        5.60        3.80      3.11 o 
  -3   3  11      274.55      254.01      6.54 o 
  -2   3  11      627.82      567.54     14.35 o 
  -1   3  11      284.78      262.26      8.13 o 
   0   3  11      651.01      601.48     10.01 o 
   1   3  11      461.49      423.57     13.28 o 
   2   3  11        0.18       -1.94      2.49 o 
   3   3  11      299.59      275.56      9.23 o 
   4   3  11       76.36       70.56      4.56 o 
   5   3  11      171.27      152.93      7.62 o 
   6   3  11      130.66      134.24      8.34 o 
   7   3  11       57.55       49.96      4.44 o 
   8   3  11       68.72       77.75     11.08 o 
   9   3  11        5.65        3.91      4.62 o 
  10   3  11       11.28       12.70      5.10 o 
  11   3  11        1.57        4.14      4.34 o 
 -10   4  11       37.95       42.00      6.61 o 
  -9   4  11       11.94       12.97      5.00 o 
  -8   4  11        6.52       10.06      4.89 o 
  -7   4  11        0.48       -4.26      4.26 o 
  -6   4  11       73.50       63.13      7.25 o 
  -5   4  11       13.38        7.77      3.57 o 
  -4   4  11        0.01       -0.48      3.51 o 
  -3   4  11       19.70       26.56      3.74 o 
  -2   4  11       29.40       36.53      4.00 o 
  -1   4  11       24.51       25.70      3.68 o 
   0   4  11        3.29       -2.80      4.27 o 
   1   4  11        1.24       -3.20      4.33 o 
   2   4  11       15.70       10.89      7.11 o 
   3   4  11        8.92        7.44      4.96 o 
   4   4  11       39.76       35.06      5.88 o 
   5   4  11        0.34       -1.23      5.34 o 
   6   4  11        0.16       -3.10      3.10 o 
   7   4  11        4.45       -0.97      3.42 o 
   8   4  11       19.31       16.68      5.97 o 
   9   4  11       23.97       24.88      4.15 o 
  -7   5  11       19.50       17.06      6.06 o 
  -6   5  11        0.03       -1.60      4.02 o 
  -5   5  11        1.43        3.47      4.79 o 
  -4   5  11        0.29       -0.84      3.92 o 
  -3   5  11        1.69        0.66      5.14 o 
  -2   5  11        9.60       11.40      4.99 o 
  -1   5  11        5.03        9.09      4.46 o 
   0   5  11       24.99       23.23      5.00 o 
   1   5  11       24.88       18.63      4.81 o 
   2   5  11        6.38        6.24      4.66 o 
   3   5  11        0.11       -6.08      6.08 o 
   4   5  11        0.00       -3.13      5.75 o 
   5   5  11       12.97       16.16     11.05 o 
   6   5  11       15.26       13.08      5.89 o 
 -13   0  12        0.65       -1.50      8.47 o 
 -12   0  12      106.45      104.70     14.56 o 
 -11   0  12       91.47       91.39     11.50 o 
 -10   0  12      153.26      140.25      9.71 o 
  -9   0  12      353.90      312.16     12.08 o 
  -8   0  12      195.25      201.01     10.12 o 
  -7   0  12       28.52       23.21      5.85 o 
  -6   0  12        0.12        0.64      5.05 o 
  -5   0  12        5.64        6.52      5.25 o 
  -4   0  12      115.36      124.84     11.93 o 
  -3   0  12        0.41        6.62      5.70 o 
  -2   0  12       53.05       56.08      5.14 o 
  -1   0  12      203.74      218.86      7.66 o 
   0   0  12      200.98      206.86      7.42 o 
   1   0  12      116.75      142.89      6.66 o 
   2   0  12       20.48       29.50      6.56 o 
   3   0  12       19.78       19.84      5.12 o 
   4   0  12       26.68       23.15      7.47 o 
   5   0  12       13.07       12.58      5.57 o 
   6   0  12        4.83       -2.17      3.74 o 
   7   0  12       70.52       77.18      5.66 o 
   8   0  12       11.78       18.13      5.39 o 
   9   0  12        6.04        2.16      5.00 o 
  10   0  12       42.06       47.28      5.59 o 
  11   0  12       66.64       71.38      7.47 o 
  12   0  12      114.90      136.57     11.83 o 
 -12   1  12       21.25       18.42      4.69 o 
 -11   1  12        1.17        4.80      4.07 o 
 -10   1  12        7.84        6.76      4.04 o 
  -9   1  12       30.20       22.21      4.29 o 
  -8   1  12      165.80      145.16      6.56 o 
  -7   1  12       13.27       20.03      4.02 o 
  -6   1  12       33.14       33.36      4.36 o 
  -5   1  12        4.34        6.93      3.23 o 
  -4   1  12       14.09       23.11      3.08 o 
  -3   1  12       45.21       51.94      3.60 o 
  -2   1  12       43.01       44.32      3.42 o 
  -1   1  12       74.63       92.80      4.14 o 
   0   1  12        7.78        5.52      2.55 o 
   1   1  12        8.30        8.48      2.64 o 
   2   1  12      121.65      132.97      4.98 o 
   3   1  12      382.06      363.23      7.32 o 
   4   1  12        3.19        2.77      3.16 o 
   5   1  12        6.28        6.31      3.01 o 
   6   1  12        2.59       -0.75      2.97 o 
   7   1  12        7.74        7.31      2.91 o 
   8   1  12       39.78       38.87      5.48 o 
   9   1  12       34.18       33.63      4.13 o 
  10   1  12      101.63       91.93      6.22 o 
  11   1  12       34.08       35.13      4.57 o 
  12   1  12        1.90       -0.15      5.16 o 
 -12   2  12        2.82        1.32      4.03 o 
 -11   2  12        4.58        2.51      3.90 o 
 -10   2  12        4.57        0.07      3.74 o 
  -9   2  12       16.31       10.50      4.01 o 
  -8   2  12       47.72       46.94      4.78 o 
  -7   2  12      217.35      230.35     10.57 o 
  -6   2  12        1.80        1.70      3.35 o 
  -5   2  12       14.60       13.46      3.06 o 
  -4   2  12      158.31      146.33      6.96 o 
  -3   2  12        0.32        2.19      2.79 o 
  -2   2  12      218.19      209.46      6.00 o 
  -1   2  12        8.11        6.01      2.66 o 
   0   2  12      266.29      254.74      5.84 o 
   1   2  12      257.54      254.89      6.20 o 
   2   2  12      247.10      225.72      5.85 o 
   3   2  12      445.43      419.97      7.48 o 
   4   2  12      176.45      171.78      5.19 o 
   5   2  12       17.96       16.68      3.21 o 
   6   2  12       13.82       10.72      3.95 o 
   7   2  12       34.47       32.98      3.65 o 
   8   2  12       39.91       40.86      4.36 o 
   9   2  12      137.21      144.83      8.75 o 
  10   2  12      189.72      195.52      9.14 o 
  11   2  12        8.57        7.55      4.57 o 
 -11   3  12        0.35       -0.86      3.97 o 
 -10   3  12        1.92       -2.51      3.86 o 
  -9   3  12        1.48       -1.99      3.73 o 
  -8   3  12       10.06        9.80      4.06 o 
  -7   3  12       41.77       41.01      4.63 o 
  -6   3  12       30.89       30.62      4.29 o 
  -5   3  12       79.95       96.12      7.43 o 
  -4   3  12      119.16      117.10      6.85 o 
  -3   3  12        6.13        3.63      3.13 o 
  -2   3  12       62.09       66.24      4.36 o 
  -1   3  12        2.00       -0.98      2.73 o 
   0   3  12        1.55        2.74      2.96 o 
   1   3  12       10.06       11.41      3.95 o 
   2   3  12        0.00       -2.61      2.61 o 
   3   3  12       37.52       31.28      3.15 o 
   4   3  12       48.25       42.76      4.20 o 
   5   3  12       20.29       20.59      3.98 o 
   6   3  12        5.78       -1.25      3.43 o 
   7   3  12       27.63       26.48      4.16 o 
   8   3  12       90.80      102.35      5.85 o 
   9   3  12        3.84        5.09      4.84 o 
  10   3  12        0.01        5.24      4.91 o 
  -9   4  12       18.56       16.48      7.96 o 
  -8   4  12       45.50       38.64      5.20 o 
  -7   4  12        0.00       -0.40      4.02 o 
  -6   4  12        7.79        7.33      3.53 o 
  -5   4  12        5.70        6.31      4.03 o 
  -4   4  12        2.66        2.16      3.69 o 
  -3   4  12        1.20        2.09      3.50 o 
  -2   4  12        0.28       -4.46      4.46 o 
  -1   4  12       32.16       30.60      4.11 o 
   0   4  12        0.44       -4.18      4.18 o 
   1   4  12        3.17       12.03      5.22 o 
   2   4  12        2.41       -4.70      4.70 o 
   3   4  12       30.69       35.14      8.21 o 
   4   4  12       27.13       17.96      5.75 o 
   5   4  12        0.13        5.89      5.83 o 
   6   4  12        6.76        2.50      3.64 o 
   7   4  12        1.91        0.09      3.50 o 
   8   4  12        1.45        9.10      4.57 o 
  -6   5  12        0.05        2.69      4.46 o 
  -5   5  12        2.99       11.03      6.75 o 
  -4   5  12        0.02       -0.80      5.62 o 
  -3   5  12        1.64       -5.08      5.08 o 
  -2   5  12        0.59        8.41      5.40 o 
  -1   5  12        6.53       10.46      5.75 o 
   0   5  12        4.60       -1.43      5.20 o 
   1   5  12        5.50        5.79      4.62 o 
   2   5  12        9.64        9.97      4.95 o 
   3   5  12       19.59       15.95      6.60 o 
   4   5  12        0.27        9.13      9.79 o 
   5   5  12        5.00        9.92      6.52 o 
 -12   1  13        1.75       -4.21      4.21 o 
 -11   1  13        4.80        2.92      4.04 o 
 -10   1  13        3.55        7.77      4.06 o 
  -9   1  13      142.64      134.48      7.51 o 
  -8   1  13      114.21      106.95      6.12 o 
  -7   1  13      132.82      123.91      6.24 o 
  -6   1  13       43.24       37.30      4.47 o 
  -5   1  13        3.55        1.07      3.00 o 
  -4   1  13        9.79        8.33      3.29 o 
  -3   1  13        0.87        0.22      2.76 o 
  -2   1  13      225.60      237.46      6.02 o 
  -1   1  13       15.09       27.38      3.27 o 
   0   1  13       31.86       35.37      3.42 o 
   1   1  13       10.96       13.87      3.00 o 
   2   1  13       23.38       26.86      3.50 o 
   3   1  13      119.86      130.95      5.16 o 
   4   1  13        6.26        8.74      3.04 o 
   5   1  13      108.22      124.62      5.16 o 
   6   1  13       18.77       23.17      3.84 o 
   7   1  13       31.37       25.49      3.86 o 
   8   1  13      127.22      122.25      6.61 o 
   9   1  13       30.97       27.47      5.65 o 
  10   1  13        0.76       -4.39      4.39 o 
  11   1  13       36.82       44.89      4.89 o 
 -11   2  13        0.17        4.85      4.13 o 
 -10   2  13        2.13       -1.96      3.80 o 
  -9   2  13        0.32        1.68      3.82 o 
  -8   2  13        2.57        0.72      3.74 o 
  -7   2  13      276.47      267.58      7.94 o 
  -6   2  13       71.76       73.64      5.35 o 
  -5   2  13       17.08       14.67      3.42 o 
  -4   2  13       10.64       15.10      3.17 o 
  -3   2  13       21.43       23.49      3.35 o 
  -2   2  13       65.02       69.54      4.43 o 
  -1   2  13      280.45      264.04      6.16 o 
   0   2  13      327.44      285.29      8.26 o 
   1   2  13      201.77      201.98      7.65 o 
   2   2  13       30.88       35.99      3.54 o 
   3   2  13       19.72       17.13      3.10 o 
   4   2  13       52.70       54.21      3.88 o 
   5   2  13      100.36      102.85      4.90 o 
   6   2  13        0.69       -0.18      3.11 o 
   7   2  13       32.04       29.54      4.45 o 
   8   2  13        5.41        7.78      3.74 o 
   9   2  13       22.99       28.37      5.82 o 
  10   2  13        0.06       -1.01      4.62 o 
 -10   3  13        1.83       -1.76      3.83 o 
  -9   3  13       36.10       37.37      4.97 o 
  -8   3  13        8.32        6.00      4.01 o 
  -7   3  13       47.29       41.51      6.31 o 
  -6   3  13       72.39       69.47      6.31 o 
  -5   3  13       44.45       39.19      5.21 o 
  -4   3  13      124.01      117.30      5.64 o 
  -3   3  13      181.68      157.99      5.97 o 
  -2   3  13        0.55       -2.94      2.94 o 
  -1   3  13       74.02       70.67      4.87 o 
   0   3  13      226.77      221.26      6.61 o 
   1   3  13       24.68       16.70      3.10 o 
   2   3  13      358.73      334.41      7.46 o 
   3   3  13      105.13       99.29      4.43 o 
   4   3  13        2.77       -1.47      3.34 o 
   5   3  13       64.11       64.78      5.14 o 
   6   3  13        4.54        0.37      7.02 o 
   7   3  13       88.50       86.07      5.54 o 
   8   3  13       14.08       11.57      3.97 o 
   9   3  13       75.42       72.17      5.53 o 
  -8   4  13        0.00        3.52      4.80 o 
  -7   4  13       18.71        9.00      4.91 o 
  -6   4  13        6.29        6.49      4.68 o 
  -5   4  13       16.79       19.93      4.11 o 
  -4   4  13        2.24        0.92      4.00 o 
  -3   4  13       70.18       65.10      5.38 o 
  -2   4  13        1.49        3.71      3.87 o 
  -1   4  13       62.54       67.99      5.11 o 
   0   4  13      176.55      169.95      9.96 o 
   1   4  13       44.56       41.34      6.45 o 
   2   4  13        0.84       -1.98      4.81 o 
   3   4  13        1.89        9.50      5.47 o 
   4   4  13        4.18        1.04      5.75 o 
   5   4  13        0.13       -5.16      5.16 o 
   6   4  13        0.10        2.59      3.95 o 
   7   4  13        0.00        0.62      4.10 o 
  -4   5  13        5.55        4.62      5.54 o 
  -3   5  13       17.79       12.18      5.92 o 
  -2   5  13       19.84       11.59      5.05 o 
  -1   5  13        1.68        6.03      5.15 o 
   0   5  13        9.46       10.32      5.11 o 
   1   5  13        5.49       -5.24      5.24 o 
   2   5  13        6.25       11.96      5.81 o 
   3   5  13        1.15        8.16      9.79 o 
 -11   0  14        3.44       -3.45      5.82 o 
 -10   0  14        8.94        4.23      5.95 o 
  -9   0  14       31.31       34.97      6.65 o 
  -8   0  14      125.99      101.06      8.72 o 
  -7   0  14      618.88      557.76     23.86 o 
  -6   0  14      119.31      123.60      9.02 o 
  -5   0  14        0.86       -3.24      4.89 o 
  -4   0  14        0.08        0.21      3.94 o 
  -3   0  14      536.89      559.26     13.69 o 
  -2   0  14      150.90      164.59      8.02 o 
  -1   0  14      148.98      175.98      8.07 o 
   0   0  14      185.81      195.61      7.90 o 
   1   0  14       99.98      121.76     10.77 o 
   2   0  14       62.71       71.08      7.56 o 
   3   0  14      294.39      290.39      9.17 o 
   4   0  14      906.88      823.94     20.10 o 
   5   0  14      297.13      298.49     10.75 o 
   6   0  14        0.12       -3.97      3.97 o 
   7   0  14       35.51       38.71      5.24 o 
   8   0  14        2.60        5.13      5.86 o 
   9   0  14        0.09       -5.10      5.10 o 
  10   0  14      168.80      164.96      8.49 o 
 -11   1  14        4.58        1.85      4.17 o 
 -10   1  14       57.22       42.54      5.21 o 
  -9   1  14       36.37       41.87      5.07 o 
  -8   1  14        2.53       -2.61      3.62 o 
  -7   1  14        2.67        1.35      3.68 o 
  -6   1  14        0.06       -3.42      3.42 o 
  -5   1  14       22.55       17.25      3.82 o 
  -4   1  14        0.03       -1.07      3.02 o 
  -3   1  14        3.93        3.60      2.83 o 
  -2   1  14        0.85        0.94      2.96 o 
  -1   1  14       57.90       60.90      5.10 o 
   0   1  14       30.84       40.16      3.66 o 
   1   1  14        0.16        2.06      2.75 o 
   2   1  14        0.25        2.68      2.72 o 
   3   1  14       73.93       80.30      4.48 o 
   4   1  14        0.55        0.98      2.80 o 
   5   1  14       14.05       11.95      3.23 o 
   6   1  14       34.66       38.13      3.72 o 
   7   1  14       31.32       31.41      5.22 o 
   8   1  14        9.98       14.09      6.23 o 
   9   1  14        4.25        3.28      3.66 o 
  10   1  14        5.55        1.50      5.64 o 
 -10   2  14        6.06       11.04      4.87 o 
  -9   2  14        0.34       -2.43      3.80 o 
  -8   2  14      106.04       87.62      6.66 o 
  -7   2  14        0.36       -0.25      3.69 o 
  -6   2  14       50.91       38.96      4.85 o 
  -5   2  14        0.97       -2.99      3.03 o 
  -4   2  14       15.75       16.66      3.61 o 
  -3   2  14        5.62        3.75      3.06 o 
  -2   2  14       40.12       43.25      4.08 o 
  -1   2  14       25.32       29.16      3.32 o 
   0   2  14        1.17        1.40      2.68 o 
   1   2  14       76.97       80.84      4.19 o 
   2   2  14       41.67       36.69      3.63 o 
   3   2  14       68.98       76.40      4.36 o 
   4   2  14       28.16       33.05      3.65 o 
   5   2  14        7.35        6.09      3.22 o 
   6   2  14        2.93        4.31      3.52 o 
   7   2  14        6.88        4.12      3.39 o 
   8   2  14        9.93        8.37      5.04 o 
   9   2  14       21.92       16.28      5.53 o 
  -9   3  14        0.38       -3.78      3.78 o 
  -8   3  14        1.78        2.77      3.92 o 
  -7   3  14        1.24        1.69      3.77 o 
  -6   3  14       19.31       15.29      4.29 o 
  -5   3  14        4.12        0.58      3.82 o 
  -4   3  14       18.98       16.77      4.17 o 
  -3   3  14      111.58      110.52      5.61 o 
  -2   3  14       26.26       24.27      4.15 o 
  -1   3  14       30.65       29.21      4.59 o 
   0   3  14        6.54        7.63      3.36 o 
   1   3  14        2.79        1.68      2.78 o 
   2   3  14        0.83        1.44      3.22 o 
   3   3  14        0.30        0.91      2.97 o 
   4   3  14       68.08       61.31      4.85 o 
   5   3  14        0.89       -2.51      3.57 o 
   6   3  14       14.23        7.76      4.24 o 
   7   3  14       67.71       72.21      5.54 o 
   8   3  14        1.58        3.69      3.97 o 
  -7   4  14        2.45        2.91      4.84 o 
  -6   4  14        0.05       -3.67      5.16 o 
  -5   4  14       19.24       20.74      4.74 o 
  -4   4  14       17.14       10.02      3.87 o 
  -3   4  14        1.53        2.22      3.95 o 
  -2   4  14        4.46        0.37      3.78 o 
  -1   4  14        1.04        6.35      4.83 o 
   0   4  14       16.74        5.68      7.14 o 
   1   4  14       30.90       38.30      6.70 o 
   2   4  14       92.70       73.13      7.70 o 
   3   4  14       29.74       25.32      6.41 o 
   4   4  14        7.70        2.10      5.76 o 
   5   4  14       13.28       15.01      6.82 o 
   6   4  14        4.80        0.88      4.12 o 
 -10   1  15        0.02       -3.56      3.95 o 
  -9   1  15       17.52       16.93      4.75 o 
  -8   1  15        3.15        6.51      4.12 o 
  -7   1  15        0.91        0.78      3.97 o 
  -6   1  15        2.31        1.75      3.76 o 
  -5   1  15        4.67        5.61      3.43 o 
  -4   1  15        0.13       -2.80      3.05 o 
  -3   1  15        0.32       -2.76      2.76 o 
  -2   1  15       66.59       74.18      4.39 o 
  -1   1  15       72.83       78.95      5.06 o 
   0   1  15       36.25       39.31      3.71 o 
   1   1  15        2.76        5.24      2.92 o 
   2   1  15       48.89       54.06      3.83 o 
   3   1  15       46.54       43.76      3.67 o 
   4   1  15       37.75       39.60      3.90 o 
   5   1  15       28.77       25.78      3.41 o 
   6   1  15       61.44       68.52      4.57 o 
   7   1  15       10.24        3.54      4.21 o 
   8   1  15        4.12        1.83      4.03 o 
   9   1  15       46.19       44.30      5.28 o 
  -9   2  15       17.37       19.97      4.75 o 
  -8   2  15       18.00       18.81      4.63 o 
  -7   2  15       33.91       36.02      5.77 o 
  -6   2  15        0.49       -1.21      3.84 o 
  -5   2  15       26.04       24.03      4.45 o 
  -4   2  15       34.78       34.44      4.13 o 
  -3   2  15       45.46       51.29      6.25 o 
  -2   2  15      108.70      108.77      5.57 o 
  -1   2  15       29.15       28.69      3.49 o 
   0   2  15       16.69       16.82      3.21 o 
   1   2  15       31.52       35.61      3.54 o 
   2   2  15        2.10        3.69      2.74 o 
   3   2  15        5.97        4.19      3.34 o 
   4   2  15      175.11      189.89      6.11 o 
   5   2  15       49.45       52.05      4.44 o 
   6   2  15        0.08       -1.02      3.42 o 
   7   2  15        7.67        5.68      3.48 o 
   8   2  15       43.52       44.56      6.28 o 
  -8   3  15        2.55        5.52      4.12 o 
  -7   3  15        0.31       -3.65      3.77 o 
  -6   3  15       33.57       34.43      5.08 o 
  -5   3  15      128.54      117.98      9.30 o 
  -4   3  15        3.08        2.29      3.83 o 
  -3   3  15       18.41       18.74      5.88 o 
  -2   3  15       72.11       61.14      5.22 o 
  -1   3  15       86.95       85.50      7.24 o 
   0   3  15       60.23       65.56      5.59 o 
   1   3  15      315.18      284.53      7.12 o 
   2   3  15      373.60      353.59      8.36 o 
   3   3  15       13.61       13.57      4.57 o 
   4   3  15       50.01       45.28      5.38 o 
   5   3  15        0.18       -1.91      6.29 o 
   6   3  15       18.34       14.96      6.76 o 
   7   3  15        1.26       -0.22      3.93 o 
  -5   4  15       17.56       28.79      5.14 o 
  -4   4  15      136.37      128.56      7.37 o 
  -3   4  15       79.82       79.39      7.75 o 
  -2   4  15       11.69        5.47      4.16 o 
  -1   4  15       15.34        8.84      5.26 o 
   0   4  15        0.42       -0.75      5.27 o 
   1   4  15       23.38       26.85      6.41 o 
   2   4  15       19.10       10.42      5.61 o 
   3   4  15        0.35       -2.39      5.60 o 
   4   4  15        6.47        8.10      6.52 o 
  -9   0  16        9.26        8.85      6.63 o 
  -8   0  16      109.19       85.65      8.88 o 
  -7   0  16      177.52      153.29     10.69 o 
  -6   0  16       10.19       11.46      5.95 o 
  -5   0  16        1.13       -5.48      5.48 o 
  -4   0  16       50.08       61.74      6.19 o 
  -3   0  16       18.70       22.76      5.30 o 
  -2   0  16       88.29       92.08      8.53 o 
  -1   0  16        0.74        2.64      4.21 o 
   0   0  16       16.59       23.95      4.97 o 
   1   0  16       55.80       56.89      5.85 o 
   2   0  16       61.61       65.12      6.20 o 
   3   0  16       13.21       10.37      8.93 o 
   4   0  16        4.07        5.08      4.32 o 
   5   0  16       82.63       81.42      7.66 o 
   6   0  16      154.56      165.57      8.70 o 
   7   0  16       35.38       36.17      5.54 o 
   8   0  16       12.28       10.75      5.68 o 
  -9   1  16       32.40       26.01      4.85 o 
  -8   1  16        2.74        3.56      4.23 o 
  -7   1  16       35.95       38.20      5.02 o 
  -6   1  16       17.92       16.77      4.38 o 
  -5   1  16       32.49       38.95      4.42 o 
  -4   1  16        4.46        4.71      3.55 o 
  -3   1  16        3.87        2.37      3.15 o 
  -2   1  16       16.67       18.11      3.44 o 
  -1   1  16       44.94       52.48      4.18 o 
   0   1  16        2.46        4.26      2.98 o 
   1   1  16       53.52       63.06      4.23 o 
   2   1  16        0.40        0.57      3.18 o 
   3   1  16       39.87       47.66      3.93 o 
   4   1  16       12.02       15.53      3.54 o 
   5   1  16       23.29       24.60      3.54 o 
   6   1  16       71.05       75.50      6.33 o 
   7   1  16       31.76       34.45      5.19 o 
   8   1  16       22.95       36.70      6.53 o 
  -8   2  16       14.62       11.14      4.45 o 
  -7   2  16       53.30       59.13      5.70 o 
  -6   2  16       62.93       66.55      5.74 o 
  -5   2  16       31.28       35.90      5.00 o 
  -4   2  16        0.25       -1.59      3.34 o 
  -3   2  16        3.36        1.52      3.35 o 
  -2   2  16       40.56       54.17      6.20 o 
  -1   2  16       19.29       15.99      3.40 o 
   0   2  16       23.34       19.09      4.22 o 
   1   2  16      179.48      175.42      5.91 o 
   2   2  16      113.86      107.09      5.32 o 
   3   2  16      294.04      274.21      7.34 o 
   4   2  16       52.54       55.63      4.43 o 
   5   2  16       31.10       19.46      3.89 o 
   6   2  16       21.26       21.98      4.23 o 
   7   2  16       32.68       32.89      4.37 o 
  -7   3  16        5.72        2.85      4.32 o 
  -6   3  16        1.17       -0.16      4.68 o 
  -5   3  16        0.12       -2.65      3.79 o 
  -4   3  16        6.19        4.51      4.04 o 
  -3   3  16       37.16       28.03      5.09 o 
  -2   3  16       10.90       10.54      4.58 o 
  -1   3  16        0.92       -3.66      3.66 o 
   0   3  16        3.11        1.61      4.66 o 
   1   3  16       43.43       35.30      3.92 o 
   2   3  16       31.50       30.46      4.49 o 
   3   3  16        0.39       -0.76      3.96 o 
   4   3  16       11.14       22.08      4.86 o 
   5   3  16       18.20       19.72      6.88 o 
   6   3  16        7.95       11.47     11.07 o 
  -3   4  16       17.43       10.13      5.18 o 
  -2   4  16       29.58       35.00      5.12 o 
  -1   4  16       16.28       19.21      5.96 o 
   0   4  16        0.77       -5.27      5.27 o 
   1   4  16       18.12       13.14      6.21 o 
   2   4  16        0.03        8.23      5.79 o 
  -8   1  17      257.49      225.95     11.09 o 
  -7   1  17       45.11       40.17      5.45 o 
  -6   1  17       17.75       15.76      4.55 o 
  -5   1  17        0.18        0.14      3.46 o 
  -4   1  17        5.65        5.55      3.88 o 
  -3   1  17        2.31       -0.54      3.24 o 
  -2   1  17       38.52       44.48      4.17 o 
  -1   1  17       82.03       78.95      6.77 o 
   0   1  17        5.73        5.31      3.21 o 
   1   1  17        4.05        0.24      2.97 o 
   2   1  17      101.75      108.81      5.24 o 
   3   1  17        0.89       -0.24      3.03 o 
   4   1  17       34.59       35.99      3.82 o 
   5   1  17        1.00       -0.81      3.84 o 
   6   1  17        0.00       -3.31      3.31 o 
   7   1  17       12.60        9.00      3.99 o 
  -7   2  17        0.17       -4.02      4.02 o 
  -6   2  17        9.39        5.34      4.33 o 
  -5   2  17       19.74       18.02      4.70 o 
  -4   2  17        9.68       15.96      4.52 o 
  -3   2  17        0.03        5.30      3.62 o 
  -2   2  17       10.35        4.40      3.69 o 
  -1   2  17       18.22       14.41      3.55 o 
   0   2  17        1.34        1.66      3.09 o 
   1   2  17        8.51        6.72      3.48 o 
   2   2  17        0.30       -0.55      3.29 o 
   3   2  17        1.63       -0.07      3.15 o 
   4   2  17        1.60        9.73      3.41 o 
   5   2  17        6.31        8.02      3.74 o 
   6   2  17       12.39        8.91      3.88 o 
  -5   3  17        3.16       -4.12      4.12 o 
  -4   3  17       51.86       53.61      7.35 o 
  -3   3  17      145.67      152.67     10.91 o 
  -2   3  17      168.16      171.73     11.43 o 
  -1   3  17       52.87       51.10      5.70 o 
   0   3  17        3.76       -3.66      3.96 o 
   1   3  17       73.17       63.76     10.54 o 
   2   3  17        0.58        0.84      3.49 o 
   3   3  17       44.69       36.90      4.93 o 
   4   3  17        8.19        6.60      5.01 o 
  -7   0  18       27.56       27.42      7.60 o 
  -6   0  18      146.78      134.15     20.46 o 
  -5   0  18       11.06        0.40      6.90 o 
  -4   0  18        3.79        0.33      4.61 o 
  -3   0  18       11.24       19.53      5.61 o 
  -2   0  18      166.43      155.62     10.59 o 
  -1   0  18       43.56       64.53      9.84 o 
   0   0  18       28.51       36.15      5.87 o 
   1   0  18       41.98       41.48      5.98 o 
   2   0  18       65.17       85.99      7.14 o 
   3   0  18       21.53       22.67      5.21 o 
   4   0  18        2.27        9.12      4.85 o 
   5   0  18       37.65       45.70      6.52 o 
   6   0  18       27.44       28.74      6.10 o 
  -6   1  18        7.98        4.15      4.40 o 
  -5   1  18       11.44        7.70      3.82 o 
  -4   1  18       18.40        9.01      4.01 o 
  -3   1  18        6.36        7.36      3.51 o 
  -2   1  18       30.96       33.66      5.36 o 
  -1   1  18       46.16       49.13      4.44 o 
   0   1  18       19.83       17.24      3.76 o 
   1   1  18       37.40       43.73      4.18 o 
   2   1  18       17.10       13.89      3.58 o 
   3   1  18       61.55       63.60      5.06 o 
   4   1  18       37.50       40.12      4.05 o 
   5   1  18        0.04       -3.00      3.00 o 
  -5   2  18        3.03        0.69      4.22 o 
  -4   2  18       22.11       12.38      4.58 o 
  -3   2  18       29.37       35.91      4.82 o 
  -2   2  18        0.29       -3.42      3.42 o 
  -1   2  18        2.39        3.16      3.35 o 
   0   2  18       12.83       12.97      3.51 o 
   1   2  18        0.85        1.71      3.66 o 
   2   2  18        4.52        6.87      3.55 o 
   3   2  18        8.20       12.46      3.66 o 
   4   2  18       57.93       54.33      4.87 o 
  -4   1  19        1.58       -3.76      3.76 o 
  -3   1  19       17.53       15.74      4.02 o 
  -2   1  19       12.01       11.76      4.48 o 
  -1   1  19        1.46       -0.19      3.27 o 
   0   1  19       14.15        8.75      3.58 o 
   1   1  19        1.16        0.92      4.07 o 
   2   1  19       27.81       31.84      4.15 o 
   3   1  19      180.65      190.88      6.78 o 
                                                 
